# Supplementary material for: An assessment of uranium in groundwater in the Grand Canyon region
Source: Sci Rep. 2021 Nov 16;11:22157. doi: 10.1038/s41598-021-01621-8 (PMC8595346; doi:10.1038/s41598-021-01621-8)
Supplement: Supplementary file 2 — Supplementary Table S1. [file 41598_2021_1621_MOESM2_ESM.xlsx]

## Sheet: README
This workbook contains groundwater site information and water sample analyses for dissolved uranium from the Grand Canyon area.
Samples respresented in this workbook are from groundwater samples collected in USGS 8 and 10-digit Hydrologic Unit Code watersheds (HUCs) that drain to the Colorado River
	between the Grand Wash Cliffs in the west (near the eastern edge of Lake Mead) and Lees Ferry in the east (used as a proxy for the extent of the underlying groundwater system in the Grand Canyon area).
	See map below.
The dataset for this assessment of uranium in groundwater in the Grand Canyon region was derived from both historical and recent (since 2009) USGS groundwater sample collection in the area as well as samples
	collected by Grand Canyon National Park staff and analyzed by USGS.
Uranium concentrations from groundwater samples collected by USGS were available from the USGS National Water Information System
	NWIS Link
Uranium concentrations in groundwater also were available from a USGS–National Park Service (NPS) sampling partnership in 2016–2017, in which Grand Canyon National Park staff visiting spring locations in the park
	collected additional water samples for analyses by USGS laboratories. Analytical results from these samples are archived in USGS Science Base.
	ScienceBase Link
Table S1a Sites – site information for 180 spring and 26 well sites sampled by USGS and the National Park Service between 1981 and the end of 2020.
Table S1b QA Data – quality assurance field samples including replicate and blank samples.
Table S1c Environmental Data – dissolved uranium concentrations from 573 samples.
	Some dates with mutiple samples were part of a laboratory evaluation program in which environmental samples were sent to different labs for analysis.

## Sheet: Table S1a Sites
USGS Site ID	Site Name	Decimal Latitude	Decimal Longitude	Lat/Long Coordinate Datum	Site Altitude (m)	Altitude Datum Code	Site Type	Local Aquifer	Well Depth (m)
351534112105701	A-22-02 28ACD	-112.183	35.2596	NAD83	2052.83	NGVD29	Groundwater well	Muav Limestone	1100.33
353021111211401	A-25-10 32BDB	-111.355	35.5058	NAD83	1478.28	NGVD29	Spring	Moenkopi Formation
353333113251801	B-25-11 14BAA	-113.423	35.5592	NAD83	1383.79	NGVD29	Spring	Alluvium
353444113254901	B-25-11 02CBC	-113.431	35.5789	NAD83	1289.3	NGVD29	Spring	unknown
353444113255101	B-25-11 03DAD	-113.432	35.5789	NAD83	1286.26	NGVD29	Spring	unknown
353445113255000	B-25-11 03DAA	-113.431	35.5792	NAD83	1283.21	NGVD29	Spring	Sedimentary Rocks
353713113421800	B-26-13 20CCB	-113.706	35.6203	NAD83	1435.61	NGVD29	Spring	Sedimentary Rocks
353930112075001	A-26-02 01CDD	-112.131	35.6583	NAD83	1829.41	NGVD29	Groundwater well	Redwall Limestone	975.36
354228113374300	B-27-13 24CDB	-113.629	35.7078	NAD83	810.768	NGVD29	Spring	Tapeats Sandstone
354248113153800	B-27-09 20ACB	-113.261	35.7133	NAD83	1106.42	NGVD29	Spring	Muav Limestone
354250113343800	B-27-12 20ACA	-113.578	35.7139	NAD83	1057.66	NGVD29	Spring	Muav Limestone
354311113135200	B-27-09 15CDC	-113.232	35.7197	NAD83	1365.5	NGVD29	Spring	Redwall Limestone
354406113263400	B-27-11 10 UNSURV	-113.444	35.735	NAD83	716.28	NGVD29	Spring	Muav Limestone
354503113252600	TRAVERTINE CANYON ABV MOUTH AT RM229	-113.425	35.7508	NAD83	390.144	NGVD29	Spring	unknown
354522113264800	B-27-11 03 UNSURV	-113.447	35.7561	NAD83	390.144	NGVD29	Spring	Tapeats Sandstone
354550113313400	B-28-12 35 UNSURV	-113.527	35.7639	NAD83	518.16	NGVD29	Spring	Muav Limestone
354711113403200	B-28-13 28ACD	-113.676	35.7864	NAD83	807.72	NGVD29	Spring	Muav Limestone
354800113390800	B-28-13 22ADD	-113.653	35.8	NAD83	502.92	NGVD29	Spring	unknown
354815113192000	222 MILE CANYON SPRINGS	-113.323	35.8042	NAD83	548.64	NGVD29	Spring	Precambrian Granite
354855113183300	UNSURVEYED	-113.31	35.8153	NAD83	633.984	NGVD29	Spring	Muav Limestone
354923114001000	B-28-16 09CCD	-114.004	35.823	NAD83	1530.1	NGVD29	Spring	Precambrian Granite
354924114001200	B-28-16 09CCC	-114.004	35.8233	NAD83	1530.1	NGVD29	Spring	Precambrian Granite
354942113581500	B-28-16 11CBB	-113.972	35.8283	NAD83	1603.25	NGVD29	Spring	Tapeats Sandstone
354944113592300	B-28-16 09DAA	-113.991	35.8289	NAD83	1472.18	NGVD29	Spring	Precambrian Granite
355052113591900	B-28-16 03BBC	-113.989	35.8478	NAD83	1447.8	NGVD29	Spring	Precambrian Granite
355111113462300	B-29-14 34 UNSURV	-113.774	35.853	NAD83	835.152	NGVD29	Spring	Muav Limestone
355124113404000	B-29-13 33 UNSURV	-113.679	35.8567	NAD83	423.672	NGVD29	Spring	Muav Limestone
355224113511401	B-29-15 25BCC1 [HUALAPAI TEST WELL]	-113.855	35.8733	NAD83	1561.49	NAVD88	Groundwater well	Tapeats Sandstone	609.6
355254112054901	A-29-03 20CBA1 <Pinyon Plain Mine perched groundwater well>	-112.097	35.8815	NAD83	1979.83	NAVD88	Groundwater well	Coconino Sandstone	350.52
355308112054101	A-29-03 20BCD1 <Pinyon Plain Mine regional groundwater well>	-112.097	35.8837	NAD83	1991.87	NGVD29	Groundwater well	Muav Limestone	940.613
355308113182600	B-29-10 25 UNSURV	-113.308	35.8855	NAD83	429.768	NGVD29	Spring	Muav Limestone
355459113195900	RM212.9 GCNP: PUMPKIN SPRING	-113.334	35.9164	NAD83	499.872	NGVD29	Spring	unknown
355502113195900	B-29-10 14 2 UNSURV	-113.334	35.9172	NAD83	438.912	NGVD29	Spring	Tapeats Sandstone
355748113454500	B-30-14 26 UNSURV	-113.763	35.9633	NAD83	377.952	NGVD29	Spring	unknown
355750113183600	B-30-10 25 UNSURV	-113.311	35.9639	NAD83	472.44	NGVD29	Spring	Muav Limestone
355805113193701	B-30-10 26DBA1 <209 Mile Canyon Spring>	-113.327	35.9681	NAD83	475.183	NAVD88	Spring	unknown
355807113561800	B-30-15 19CCA	-113.939	35.9686	NAD83	1560.58	NGVD29	Spring	Muav Limestone
355913113334201	B-30-12 15DBC1 <Twin Canyon Spring>	-113.562	35.9869	NAD83	895.502	NAVD88	Spring	unknown
355959113122700	B-30-09 11 UNSURV	-113.208	35.9997	NAD83	1840.99	NGVD29	Spring	Toroweap Formation
360020111560401	A-30-04 11BAB1 [RED CANYON SPRING]	-111.935	36.0057	NAD83	1335.02	NGVD29	Spring	Muav Limestone
360025111571501	A-30-04 10ABB1 [JT SPRING]	-111.952	36.0043	NAD83	1328.93	NGVD29	Spring	Muav Limestone
360040112000901	A-30-04 06CAA1 [GRAPEVINE MAIN SPRING]	-112.003	36.0111	NAD83	1432.86	NGVD29	Spring	Muav Limestone
360059111581700	VT9 MINERS SP AT TRAIL IN HANCE CN	-111.972	36.0164	NAD83	1341.12	NGVD29	Spring	Muav Limestone
360100111582001	A-30-04 04BDB1 [MINERS SPRING]	-111.972	36.0164	NAD83	1323.14	NGVD29	Spring	Redwall Limestone
360108111592600	A-31-04 32	-111.988	36.0244	NAD83	1194.82	NGVD29	Spring	unknown
360128111591200	A-31-04 32 UNSURV	-111.988	36.0244	NAD83	1194.82	NGVD29	Spring	Muav Limestone
360205112104601	A-31-02 33ABB	-112.18	36.0347	NAD83	2034.54	NGVD29	Groundwater well	unknown	not determined
360232112004801	A-31-03 25ADD1 [GRAPEVINE EAST SPRING]	-112.012	36.0423	NAD83	1113.13	NGVD29	Spring	Muav Limestone
360313113513201	B-31-15 26BBB1 [TRAVERTINE CLEFT-UPPER SPRING]	-113.859	36.0537	NAD83	365.76	NGVD29	Spring	unknown
360336112131801	A-31-02 19BDB1 [SANTA MARIA SPRING]	-112.222	36.0601	NAD83	1530.1	NGVD29	Spring	unknown
360345112143201	A-31-01 24BBB1 [DRIPPING SPRING]	-112.242	36.0624	NAD83	1706.88	NGVD29	Spring	unknown
360347112133001	A-31-02 19BBB1 [HERMIT SPRING]	-112.226	36.0632	NAD83	1164.03	NGVD29	Spring	Temple Butte Formation
360356112103201	A-31-02 16DDC1 [MONUMENT SPRING]	-112.176	36.0656	NAD83	1317.04	NGVD29	Spring	Temple Butte Formation
360400112025001	A-31-03 14DDA1 [LONETREE SPRING]	-112.048	36.0666	NAD83	1304.85	NGVD29	Spring	Muav Limestone
360406113394601	B-31-13 22DAC1 <Burnt Canyon Spring>	-113.663	36.0683	NAD83	1241.45	NAVD88	Spring	unknown
360410112055700	A-31-03 17DAA1 [PIPE SPRING]	-112.102	36.0709	NAD83	1138.43	NGVD29	Spring	Bright Angel Shale
360411112141701	A-31-01 01BDC1 [BOUCHER EAST SPRING]	-112.238	36.1025	NAD83	947.928	NGVD29	Spring	Bright Angel Shale
360417112130701	A-31-02 18CAA1 [HAWAII SPRING]	-112.219	36.0706	NAD83	1011.94	NGVD29	Spring	Muav Limestone
360432112083001	A-31-02 14ABD1 [HORN SPRING UPPER EAST FORK]: H7 in fig. 6	-112.142	36.0755	NAD83	1466.39	NAVD88	Spring	unknown
360435113104700	B-31-08 18BAD	-113.18	36.0764	NAD83	1566.67	NGVD29	Spring	Hermit Shale
360436112060401	A-31-03 17AAD1 [BURRO SPRING]	-112.101	36.0766	NAD83	1131.11	NGVD29	Spring	Bright Angel Shale
360437112060210	BA24 BURRO SP AT TONTO TR	-112.101	36.0769	NAD83	1127.76	NGVD29	Spring	Bright Angel Shale
360439112073901	A-31-02 13BAA1 [INDIAN GARDEN SPRING]	-112.128	36.0775	NAD83	1152.14	NGVD29	Spring	Redwall Limestone
360439112084601	A-31-02 14BAA1 <Upper Horn Bedrock Spring>: H1 in fig. 6	-112.146	36.0774	NAD83	1261.66	NAVD88	Spring	unknown
360439112094101	A-31-02 15ABC1 [SALT CREEK SPRING]	-112.162	36.0768	NAD83	1207.01	NGVD29	Spring	Bright Angel Shale
360440112084501	A-31-02 14BAA2 <Horn Spring Upper B>: H2 in fig. 6	-112.146	36.0779	NAD83	1237.18	NAVD88	Spring	unknown
360441112073201	A-31-02 13ABB1 [PUMPHOUSE SPRING]	-112.126	36.0775	NAD83	1195.12	NGVD29	Spring	Muav Limestone
360443112083300	A-31-02 11DCB1 [HORN EAST ALLUVIUM]: H8 in fig. 6	-112.143	36.0808	NAD83	1126.6	NAVD88	Spring	Muav Limestone
360445111581501	A-31-04 09CDC1 <Drain Hall B Spring>	-111.971	36.0792	NAD83	1253.95	NAVD88	Spring	unknown
360448112090201	A-31-02 11CCD2 <Upper E Fork W Horn 1>: H3 in fig. 6	-112.15	36.08	NAD83	1266.75	NAVD88	Spring	Redwall Limestone
360448112090301	A-31-02 11CCD1 <Upper E Fork W Horn 2>: H5 in fig. 6	-112.151	36.08	NAD83	1271.32	NAVD88	Spring	Redwall Limestone
360449112083701	A-31-02 11DCB2 <Horn Spring 1B>: H6 in fig. 6	-112.144	36.0806	NAD83	1129.86	NAVD88	Spring	unknown
360455112110800	A-31-02 09CCA1 [MONUMENT CREEK NO. 1]	-112.186	36.0819	NAD83	914.095	NGVD29	Spring	Tapeats Sandstone
360456112090001	A-31-02 11CAC1 <Horn Spring West>: H4 in fig. 6	-112.15	36.0822	NAD83	1133.06	NAVD88	Spring	unknown
360505111572701	A-31-04 10CBB1 <Vishnu Creek Spring>	-111.957	36.0847	NAD83	1281.68	NAVD88	Spring	unknown
360511112155501	A-31-01 10 UNSURV	-112.266	36.0864	NAD83	1166.77	NGVD29	Spring	unknown
360535113552101	B-31-15 08BCB1 [COLUMBINE FALLS DRIPPING SPRING]	-113.922	36.0927	NAD83	368.503	NAVD88	Spring	unknown
360629111411201	03 079-10.42X09.78	-111.687	36.108	NAD83	975.36	NGVD29	Spring	Redwall Limestone
360658112170701	A-32-01 33ACD1 [SLATE SPRING]	-112.286	36.1161	NAD83	1122.58	NAVD88	Spring	Redwall Limestone
360700111413701	03 079-10.81X09.20	-111.694	36.1167	NAD83	964.692	NGVD29	Spring	Redwall Limestone
360706112053100	A-32-03 32ACB1 <Phantom Creek>	-112.092	36.1183	NAD83	871.423	NAVD88	Spring	unknown
360711112184601	A-32-01 32 UNSURV	-112.314	36.1197	NAD83	1102.77	NGVD29	Spring	unknown
360814112195100	A-32-01 19 UNSURV	-112.33	36.138	NAD83	962.558	NGVD29	Spring	unknown
360823112394802	B-32-04 24CDA2	-112.664	36.1397	NAD83	1712.98	NGVD29	Groundwater well	Redwall Limestone	944.88
360826112035901	A-32-03 21DAD1 [MINT SPRING]	-112.067	36.1407	NAD83	1008.89	NGVD29	Spring	unknown
360929111511101	A-32-05 16DAA1 <Lower Lava 2 Spring>	-111.853	36.1583	NAD83	1021.38	NAVD88	Spring	unknown
360932111512001	A-32-05 16A UNSURV <MacDonald's (Lava 2) Spring>	-111.856	36.1589	NAD83	1072.9	NGVD29	Spring	unknown
360948112025400	A-32-03 14BBC1 <Wall Creek>	-112.048	36.1633	NAD83	1206.09	NAVD88	Spring	unknown
360952112203501	A-32-01 13 UNSURV <along Ruby Canyon, S Rim of Grand Canyon>	-112.344	36.1644	NAD83	1100.33	NGVD29	Spring	unknown
360953111501401	A-32-05 15AAB1 <Carbon Spring - East Fork>	-111.837	36.1647	NAD83	1048.21	NAVD88	Spring	unknown
360953111540501	A-32-05 18BBA1 <Lava Spring near Juno Ruin>	-111.901	36.1647	NAD83	1332.59	NAVD88	Spring	unknown
360956112033801	A-32-03 15BAB1 <Upper Ribbon Falls Spring>	-112.061	36.1656	NAD83	1293.27	NAVD88	Spring	unknown
360957113080200	B-32-08 22 UNSURV	-113.135	36.1658	NAD83	493.776	NGVD29	Spring	Muav Limestone
361025113071100	B-32-08 10 UNSURV	-113.12	36.1736	NAD83	499.872	NGVD29	Spring	Muav Limestone
361043112105501	A-32-02 09D [DRAGON SPRING]	-112.182	36.1785	NAD83	1170.43	NGVD29	Spring	Alluvium
361119112271501	A-32-02 01 UNSURV	-112.455	36.1886	NAD83	926.592	NGVD29	Spring	Redwall Limestone
361132112271301	B-32-02 01BAC [ELVES CHASM SPRING]	-112.454	36.1923	NAD83	846.43	NAVD88	Spring	unknown
361141112211101	A-32-01 02 UNSURV	-112.354	36.1947	NAD83	1033.27	NGVD29	Spring	unknown
361143112020701	A-32-03 01C UNSURV <Roaring Spring>	-112.036	36.1953	NAD83	1584.96	NGVD29	Spring	Muav Limestone
361143112270500	HP68 ROYAL ARCH CRK AT MOUTH AT ELVES CHASM	-112.452	36.1953	NAD83	670.56	NGVD29	Spring	Muav Limestone
361148113045900	B-33-08 31 UNSURV <Warm Springs>	-113.084	36.1966	NAD83	510.54	NGVD29	Spring	Muav Limestone
361153112121501	A-32-02 05D [CRYSTAL SPRING]	-112.202	36.1917	NAD83	1280.16	NGVD29	Spring	Alluvium
361237113025700	B-33-07 33 UNSURV	-113.05	36.2103	NAD83	524.256	NGVD29	Spring	Supai Formation, Upper
361252112580901	B-33-06 30 2 UNSURV <on Hualapai Reservation in Mohawk Canyon>	-112.97	36.2144	NAD83	667.512	NGVD29	Spring	Muav Limestone
361257112013501	A-33-03 36A [EMMETT SPRING]	-112.024	36.2127	NAD83	1905	NGVD29	Spring	Muav Limestone
361303112411200	B-33-04 26 UNSURV [HAVASU SPRING]	-112.687	36.2175	NAD83	987.552	NGVD29	Spring	Redwall Limestone
361310112580400	B-33-06 30 1 UNSURV	-112.969	36.2194	NAD83	615.696	NGVD29	Spring	Muav Limestone
361320112003701	A-33-04 30D UNSURV <Angel Springs>	-112.011	36.2222	NAD83	1804.42	NGVD29	Spring	Muav Limestone
361344113032001	B-33-07 28CBB1 [SADDLE HORSE SPRING]	-113.056	36.2289	NAD83	1347.22	NGVD29	Spring	Supai Group
361352112413201	B-33-04 22 UNSURV [SUPAI WELL NO. 3]	-112.693	36.2311	NAD83	973.836	NGVD29	Groundwater well	Alluvium	46.3296
361403112314201	B-33-02 29 UNSURV	-112.529	36.2341	NAD83	792.48	NGVD29	Spring	Muav Limestone
361440111583101	A-33-04 21ACC1 <Kibbey Spring>	-111.975	36.2444	NAD83	1847.09	NAVD88	Spring	unknown
361444112281801	B-33-02 23ADB [BLACKTAIL CANYON SPRING]	-112.472	36.2454	NAD83	702.564	NAVD88	Spring	unknown
361518112523901	B-36-06 24 UNSURV <National Canyon Spring>	-112.878	36.255	NAD83	658.368	NGVD29	Spring	Muav Limestone
361524112420400	B-33-04 11 UNSURV [FERN SPRING]	-112.702	36.2566	NAD83	847.344	NGVD29	Spring	Redwall Limestone
361622112172601	A-33-01 09ADC2 [MODRED SPRING]	-112.291	36.2727	NAD83	1120.14	NGVD29	Spring	unknown
361625112172801	A-33-01 09ADC1 [MERLIN SPRING AT SHINUMO CREEK]	-112.291	36.2735	NAD83	1127.76	NGVD29	Spring	unknown
361648112315101	B-33-02 05CDD1 [FOSSIL CANYON SPRING]	-112.531	36.2801	NAD83	780.288	NGVD29	Spring	unknown
361650112052001	A-33-03 04 UNSURV	-112.089	36.2806	NAD83	2522.22	NGVD29	Spring	Kaibab Limestone
361716111574501	A-33-04 03B UNSURV <At Last (Mystic) Spring>	-111.963	36.2878	NAD83	1828.8	NGVD29	Spring	Muav Limestone
361723112153601	A-33-01 02ACB1 [ABYSS SPRING]	-112.261	36.2897	NAD83	1412.75	NGVD29	Spring	Muav Limestone
361740112175501	A-34-01 33C UNSURV <Noble Spring>	-112.299	36.2944	NAD83	1304.54	NGVD29	Spring	Muav Limestone
361802112571801	B-34-06 32DBB1 [WILLOW SPRING] <in Willow Canyon>	-112.956	36.3005	NAD83	1298.45	NGVD29	Spring	Supai Formation, Upper
361808112180801	A-34-01 33B UNSURV <Shinumo Spring (Merlin at confluence)>	-112.303	36.3022	NAD83	1377.7	NGVD29	Spring	Muav Limestone
361818111572001	A-34-04 34ABD1 [BLOOD SPRING]	-111.955	36.3051	NAD83	1743.46	NGVD29	Spring	unknown
361928112393201	B-34-03 30 UNSURV <Matkatamiba Spring>	-112.66	36.3244	NAD83	780.288	NGVD29	Spring	Redwall Limestone
361944112551001	B-34-06 22DBD [COTTONWOOD SPRING TUCKUP]	-112.92	36.329	NAD83	1255.78	NGVD29	Spring	Supai Group
361949112210401	B-34-01 24DBB1 <Teddy's Paradise Spring>	-112.351	36.3303	NAD83	1916.28	NAVD88	Spring	unknown
361959112210401	B-34-01 24BDA1 [SWAMP SPRING]	-112.352	36.333	NAD83	2029.97	NGVD29	Spring	Hermit Formation
362002112532701	B-34-06 24BDC1 <Tuckup Canyon Spring above Cottonwood Canyon>	-112.891	36.3339	NAD83	969.569	NAVD88	Spring	unknown
362045112212801	B-34-01 13BCC [POWELL SPRING]	-112.359	36.3456	NAD83	1891.28	NGVD29	Spring	Hermit Shale
362135111541801	A-34-05 07BDD <Saddle Canyon Spring>	-111.906	36.3597	NAD83	1152.14	NGVD29	Spring	Redwall Limestone
362143112551201	B-34-06 10ACC1 [SCHMUTZ SPRING]	-112.92	36.362	NAD83	1412.75	NAVD88	Spring	Hermit Shale
362157112451601	B-34-04 07AAD1 [HOTEL SPRING]	-112.754	36.3658	NAD83	1120.14	NGVD29	Spring	Supai Group
362214112385701	B-34-03 06DDB [OLO SPRING]	-112.649	36.3706	NAD83	584.606	NAVD88	Spring	unknown
362252112293501	B-35-02 34DCC1 <Christmas Tree Cave Spring>	-112.493	36.3814	NAD83	598.932	NAVD88	Spring	unknown
362258112464701	B-34-05 01 UNSURV	-112.78	36.3828	NAD83	1377.7	NGVD29	Spring	Hermit Shale
362346112272801	B-35-02 25D UNSURV <Thunder River Spring>	-112.459	36.3961	NAD83	1060.7	NGVD29	Spring	Muav Limestone
362353112340301	B-35-03 25CDC1 [140-MILE SPRING]	-112.567	36.3981	NAD83	592.836	NAVD88	Spring	unknown
362359112300801	B-35-02 27CBC1 [DEER SPRING]	-112.502	36.3998	NAD83	847.344	NGVD29	Spring	unknown
362403112324001	B-35-02 30DBD1 [BELOW DORIS SPRING]	-112.544	36.4009	NAD83	597.408	NGVD29	Spring	unknown
362407112302301	B-35-02 28DAB1 [DUTTON SPRING]	-112.507	36.4019	NAD83	755.904	NGVD29	Spring	unknown
362425112254601	B-35-01 29BCA [TAPEATS SPRING]	-112.429	36.4063	NAD83	1136.9	NGVD29	Spring	Muav Limestone
362434111533601	A-35-05 29BCA [BUCK FARM CANYON SPRING]	-111.894	36.4095	NAD83	1040.59	NGVD29	Spring	Redwall Limestone
362644112384601	B-35-03 07DAD1 <Scotty's Hollow Spring>	-112.646	36.4456	NAD83	840.029	NAVD88	Spring	unknown
362702112394701	B-35-04 12ADA1 [SIDE CANYON SPRING]	-112.664	36.4505	NAD83	944.88	NGVD29	Spring	Redwall Limestone
362723112382801	B-35-03 05CCD [SHOWERBATH SPRING]	-112.642	36.4564	NAD83	877.824	NGVD29	Spring	Redwall Limestone
362802112374601	B-35-03 05AAD [KANAB SPRING]	-112.63	36.4672	NAD83	841.248	NGVD29	Spring	Redwall Limestone
362827111504101	A-36-05 34ACD	-111.845	36.4742	NAD83	879.348	NGVD29	Spring	Redwall Limestone
362831111504401	A-36-05 34DBA2 UNSURV	-111.846	36.4753	NAD83	873.557	NGVD29	Spring	Redwall Limestone
362837111504201	A-36-05 34DBA1 UNSURV	-111.846	36.4741	NAD83	879.348	NGVD29	Spring	Redwall Limestone
362906112394401	B-36-03 30CCC1 <Flipoff Spring>	-112.662	36.485	NAD83	1154.28	NAVD88	Spring	Redwall Limestone
362957111512600	N14 VASEY'S PARADISE RM31.9	-111.858	36.4992	NAD83	883.92	NGVD29	Spring	Redwall Limestone
362957111512601	A-36-05 27CCC1 [VASEYS SPRING]	-111.858	36.4992	NAD83	950.976	NGVD29	Spring	Redwall Limestone
363003112440901	B-36-04 21CBC1 [PINENUT MINE REGIONAL WELL]	-112.733	36.5036	NAD83	1661.16	NGVD29	Groundwater well	Redwall Limestone	975.36
363014112325201	B-36-02 19CAA1 [27-MULE SPRING]	-112.549	36.5038	NAD83	1336.55	NGVD29	Spring	Hermit Formation
363100111504701	A-36-05 15DBD [FENCE FAULT SPRING LEW]	-111.846	36.5166	NAD83	890.016	NGVD29	Spring	unknown
363110112314601	B-36-02 17ADB1 [UPPER COTTONWOOD SPRING]	-112.525	36.5194	NAD83	1456.94	NGVD29	Spring	Supai Group
363115112342601	B-36-03 13BCA1 [MOUNTAIN SHEEP SPRING]	-112.572	36.523	NAD83	1109.47	NGVD29	Spring	Supai Formation, Middle
363123111503101	A-36-05 15ACD1 [FENCE SPRING]	-111.847	36.5199	NAD83	880.872	NGVD29	Spring	Redwall Limestone
363135112330601	B-36-02 07CCD1 [BITTER SPRING]	-112.553	36.5264	NAD83	1207.01	NGVD29	Spring	Supai Group
363209112350801	B-36-03 11CAC1 [LOWER JUMPUP SPRING]	-112.586	36.536	NAD83	1242.06	NGVD29	Spring	Supai Formation, Middle
363357112440801	B-37-04 33BCB1 [WILLOW 1 SPRING] <in Hack Canyon>	-112.736	36.5658	NAD83	1173.48	NGVD29	Spring	Hermit Formation
363450112325001	B-37-02 30ACB1 [UPPER JUMPUP SPRING]	-112.548	36.5806	NAD83	1552.65	NGVD29	Spring	Coconino Sandstone
363521112394601	B-37-03 19CCC1 [GRAMA SPRING]	-112.664	36.5892	NAD83	1133.86	NGVD29	Spring	Hermit Formation
363607112205201	B-37-01 13DCB1 [BIG SPRINGS]	-112.349	36.6019	NAD83	2164.08	NGVD29	Spring	Coconino Sandstone
363741112350501	B-37-03 02CDD1 [LITTLE WILLOW SPRING]	-112.585	36.628	NAD83	1459.99	NGVD29	Spring	Coconino Sandstone
363756112350101	B-37-03 02CAC1 [BOULDER SPRING]	-112.587	36.6322	NAD83	1391.41	NGVD29	Spring	Coconino Sandstone
363853113004001	B-38-07 35DBD1 [CUNNINGHAM SPRING]	-113.012	36.648	NAD83	1525.52	NGVD29	Spring	Moenkopi Formation
363901112341601	B-38-03 36DCC1 [HORSE SPRING]	-112.571	36.6504	NAD83	1475.23	NGVD29	Spring	Coconino Sandstone
363905112462501	B-38-05 36ADD	-112.775	36.6513	NAD83	1519.43	NGVD29	Groundwater well	Kaibab Limestone	143.561
363907111471701	A-38-06 31ACA1 [RIDER SPRING]	-111.789	36.6519	NAD83	1207.01	NGVD29	Spring	Coconino Sandstone
363922112334501	B-38-03 36ABB1 [SLIDE SPRING]	-112.564	36.6568	NAD83	1399.03	NGVD29	Spring	Coconino Sandstone
364038112201001	A-39-01 19CAB1 [OAK SPRING]	-112.337	36.6772	NAD83	2051.3	NGVD29	Spring	Hermit Formation
364101112340601	B-38-03 24BBC1 [ROCK SPRING]	-112.569	36.6836	NAD83	1322.83	NGVD29	Spring	Kaibab Limestone
364143112184501	A-38-01 17ACA1 [WARM SPRING]	-112.312	36.6949	NAD83	2145.79	NGVD29	Spring	Coconino Sandstone
364210112310501	B-38-02 08ABC1 [WILLOW SPRING 2]	-112.53	36.7109	NAD83	1459.99	NGVD29	Spring	Coconino Sandstone
364242112274701	B-38-02 12BBD1 [TABLE ROCK SPRING]	-112.464	36.7117	NAD83	1621.54	NGVD29	Spring	Toroweap Formation
364259112303201	B-38-02 04DCD1 [WILDBAND SPRING]	-112.51	36.7164	NAD83	1554.48	NGVD29	Spring	Toroweap Formation
364322112380301	B-38-03 05ACD <Water Canyon>	-112.635	36.7228	NAD83	1286.26	NGVD29	Spring	Toroweap Formation
364327112303101	B-38-02 04ACA1 [PIGEON SPRING]	-112.509	36.7242	NAD83	1496.57	NGVD29	Spring	Toroweap Formation
364344113441701	B-38-13 06BAD1 [IDE VALLEY SPRING]	-113.734	36.728	NAD83	1502.66	NGVD29	Spring	Moenkopi Formation
364352112563301	B-38-06 04ABB1 [YELLOWSTONE SPRING]	-112.942	36.7302	NAD83	1627.63	NGVD29	Spring	Shinarump Member of Chinle Formation
364550112401201	B-39-04 24DBD	-112.671	36.7639	NAD83	1420.37	NGVD29	Groundwater well	Kaibab Limestone	121.92
364606112371201	B-39-03 21BDD1 [CLEAR WATER SPRING]	-112.621	36.7683	NAD83	1280.16	NGVD29	Spring	Kaibab Limestone
364631112511001	B-39-05 17DCB1 [MOONSHINE SPRING]	-112.854	36.7753	NAD83	1581.91	NGVD29	Spring	unknown
365149112442202	B-40-04 17DDB2	-112.74	36.8636	NAD83	1511.81	NGVD29	Spring	unknown
365149112442203	B-40-04 17DDB3	-112.74	36.8636	NAD83	1511.81	NGVD29	Spring	unknown
365236112442501	B-40-04 17ACC [PISP NPS Monitoring Well]	-112.741	36.8767	NAD83	1548.38	NGVD29	Groundwater well	unknown	60.96
365308112472301	B-40-05 12BCB1 [WOOLEY SPRING]	-112.79	36.8855	NAD83	1629.16	NAVD88	Spring	unknown
365324112445501	B-40-04 08BAB1	-112.749	36.89	NAD83	1548.38	NGVD29	Groundwater well	Navajo Sandstone	47.244
365325112445201	B-40-04 05CDD1	-112.749	36.8903	NAD83	1548.38	NGVD29	Groundwater well	Navajo Sandstone	62.484
365325112445202	B-40-04 05CDD2	-112.748	36.8903	NAD83	1551.43	NGVD29	Groundwater well	unknown	not determined
365438112453501	B-41-04 31ADC	-112.76	36.9105	NAD83	1560.58	NGVD29	Spring	Navajo Sandstone
365602112460201	B-41-04 19CDC UNSURV [PVC Well]	-112.768	36.9339	NAD83	1594.1	NGVD29	Groundwater well	Navajo Sandstone	28.2854
365928112175201	A-42-01 31DDD [JOHNSON SPRING]	-112.326	36.9912	NAD83	1636.78	NGVD29	Spring	Shinarump Member of Chinle Formation
370034113290801	(C-43-15)25cdd- 1	-113.486	37.0094	NAD83	844.296	NGVD29	Groundwater well	unknown	117.043
370050112274501	(C-44- 5) 6cbb- 1	-112.463	37.0139	NAD83	1517.9	NGVD29	Groundwater well	unknown	24.384
370218113322101	(C-43-15)16dcc- 2	-113.539	37.0383	NAD83	804.672	NGVD29	Groundwater well	unknown	not determined
370220112221201	(C-43- 5)25cbd- 1	-112.37	37.0389	NAD83	1560.58	NGVD29	Groundwater well	unknown	31.3944
370407112214401	(C-43- 5)13ddb- 1	-112.362	37.0685	NAD83	1588.31	NAVD88	Groundwater well	Alluvium	34.7472
370608112230001	(C-43- 5) 2bdd- 1	-112.384	37.1022	NAD83	1627.63	NGVD29	Groundwater well	unknown	not determined
370842112340701	(C-42- 6)19bdc- 3	-112.569	37.1448	NAD83	1679.45	NGVD29	Groundwater well	Navajo Sandstone of Glen Canyon Group	143.256
370843112340602	(C-42- 6)19bdc- 2	-112.569	37.1453	NAD83	1682.5	NGVD29	Groundwater well	Navajo Sandstone of Glen Canyon Group	76.2
371027112230201	(C- 42- 5) 11bdd	-112.384	37.1742	NAD83	1694.69	NGVD29	Groundwater well	unknown	49.6824
371740112210601	R(C-40- 4)31bad- 1	-112.352	37.2944	NAD83	1840.99	NGVD29	Groundwater well	unknown	not determined

## Sheet: Table S1b QA Data
			Sample 1	Sample 2
USGS Site ID	Site Name	Sample Date	Dissolved uranium, µg/L	Dissolved uranium, µg/L	Comments
355308112054101	A-29-03 20BCD1 <Pinyon Plain Mine regional groundwater well>	2009-09-18	15	15.3	replicates
355308112054101	A-29-03 20BCD1 <Pinyon Plain Mine regional groundwater well>	2013-06-26	15	14	replicates
360025111571501	A-30-04 10ABB1 [JT SPRING]	2012-10-24	4.1	4.1	replicates
360100111582001	A-30-04 04BDB1 [MINERS SPRING]	2012-10-23	3.2	3.1	replicates
360128111591200	A-31-04 32 UNSURV	2012-10-23	0.68	0.67	replicates
360336112131801	A-31-02 19BDB1 [SANTA MARIA SPRING]	2005-12-30	4.393	4.391	replicates
360345112143201	A-31-01 24BBB1 [DRIPPING SPRING]	2012-10-25	1.2	1.2	replicates
360356112103201	A-31-02 16DDC1 [MONUMENT SPRING]	2020-06-03	6	6.2	replicates
360410112055700	A-31-03 17DAA1 [PIPE SPRING]	2012-10-24	2	2	replicates
360436112060401	A-31-03 17AAD1 [BURRO SPRING]	2012-10-24	2.8	2.7	replicates
360439112073901	A-31-02 13BAA1 [INDIAN GARDEN SPRING]	2012-10-23	1.8	1.8	replicates
360439112073901	A-31-02 13BAA1 [INDIAN GARDEN SPRING]	2016-09-27	1.7	1.8	replicates
360439112084601	A-31-02 14BAA1 <Upper Horn Bedrock Spring>: H1 in fig. 6	2018-05-01	257	257	replicates
360439112094101	A-31-02 15ABC1 [SALT CREEK SPRING]	2012-10-24	29	29	replicates
360441112073201	A-31-02 13ABB1 [PUMPHOUSE SPRING]	2012-10-23	1.7	1.8	replicates
360443112083300	A-31-02 11DCB1 [HORN EAST ALLUVIUM]	2012-10-25	7.2	7.3	replicates
360449112083701	A-31-02 11DCB2 <Horn Spring 1B>: H6 in fig. 6	2018-05-23	23.2	24.5	replicates
360449112083701	A-31-02 11DCB2 <Horn Spring 1B>: H6 in fig. 6	2019-04-16	34	33	replicates
361344113032001	B-33-07 28CBB1 [SADDLE HORSE SPRING]	2005-09-08	0.522	0.519	replicates
361344113032001	B-33-07 28CBB1 [SADDLE HORSE SPRING]	2014-09-09	0.58	0.63	replicates
361723112153601	A-33-01 02ACB1 [ABYSS SPRING]	2011-07-26	0.41	0.435	replicates
361808112180801	A-34-01 33B UNSURV <Shinumo Spring (Merlin at confluence)>	2011-07-26	0.74	0.76	replicates
362143112551201	B-34-06 10ACC1 [SCHMUTZ SPRING]	2009-08-25	4.25	4.059	replicates
362143112551201	B-34-06 10ACC1 [SCHMUTZ SPRING]	2009-08-25	4.4	4.8	replicates
362143112551201	B-34-06 10ACC1 [SCHMUTZ SPRING]	2011-07-27	4.2	4.2	replicates
362157112451601	B-34-04 07AAD1 [HOTEL SPRING]	2009-08-25	2.7	2.7	replicates
362157112451601	B-34-04 07AAD1 [HOTEL SPRING]	2011-07-27	3.2	3.2	replicates
362425112254601	B-35-01 29BCA [TAPEATS SPRING]	2011-07-27	0.37	0.37	replicates
362434111533601	A-35-05 29BCA [BUCK FARM CANYON SPRING]	2009-08-23	2.769	2.81	replicates
362702112394701	B-35-04 12ADA1 [SIDE CANYON SPRING]	2009-08-26	7.5	7.4	replicates
362723112382801	B-35-03 05CCD [SHOWERBATH SPRING]	2009-08-26	4.8	4.7	replicates
362723112382801	B-35-03 05CCD [SHOWERBATH SPRING]	2011-07-26	4.8	4.8	replicates
362802112374601	B-35-03 05AAD [KANAB SPRING]	2009-08-26	4.617	5.167	replicates
362802112374601	B-35-03 05AAD [KANAB SPRING]	2009-08-26	4.9	4.8	replicates
362802112374601	B-35-03 05AAD [KANAB SPRING]	2011-07-26	4.8	4.8	replicates
362827111504101	A-36-05 34ACD	2009-08-21	0.5769	0.5742	replicates
362831111504401	A-36-05 34DBA2 UNSURV	2009-08-22	0.5811	0.62	replicates
362837111504201	A-36-05 34DBA1 UNSURV	2009-08-22	0.6079	0.61	replicates
363003112440901	B-36-04 21CBC1 [PINENUT MINE REGIONAL WELL]	2009-09-15	2.1	2.1	replicates
363003112440901	B-36-04 21CBC1 [PINENUT MINE REGIONAL WELL]	2012-09-25	6.2	6.2	replicates
363003112440901	B-36-04 21CBC1 [PINENUT MINE REGIONAL WELL]	2014-09-11	8.2	8.3	replicates
363115112342601	B-36-03 13BCA1 [MOUNTAIN SHEEP SPRING]	2009-09-01	8.832	7.757	replicates
363115112342601	B-36-03 13BCA1 [MOUNTAIN SHEEP SPRING]	2009-09-01	8.4	8.3	replicates
363115112342601	B-36-03 13BCA1 [MOUNTAIN SHEEP SPRING]	2011-07-28	7.8	8	replicates
363123111503101	A-36-05 15ACD1 [FENCE SPRING]	2009-08-20	1.439	1.5	replicates
363209112350801	B-36-03 11CAC1 [LOWER JUMPUP SPRING]	2009-08-28	7.7	7.5	replicates
363209112350801	B-36-03 11CAC1 [LOWER JUMPUP SPRING]	2011-07-28	8.4	8.5	replicates
363357112440801	B-37-04 33BCB1 [WILLOW 1 SPRING] <in Hack Canyon>	2009-08-26	19	20	replicates
363357112440801	B-37-04 33BCB1 [WILLOW 1 SPRING] <in Hack Canyon>	2011-08-03	24	25	replicates
363357112440801	B-37-04 33BCB1 [WILLOW 1 SPRING] <in Hack Canyon>	2012-11-08	21	22	replicates
363357112440801	B-37-04 33BCB1 [WILLOW 1 SPRING] <in Hack Canyon>	2018-08-01	20	19.2	replicates
363357112440801	B-37-04 33BCB1 [WILLOW 1 SPRING] <in Hack Canyon>	2018-11-07	24.1	26.3	replicates
363357112440801	B-37-04 33BCB1 [WILLOW 1 SPRING] <in Hack Canyon>	2019-04-08	21.8	21.8	replicates
363357112440801	B-37-04 33BCB1 [WILLOW 1 SPRING] <in Hack Canyon>	2019-10-30	20	20	replicates
363357112440801	B-37-04 33BCB1 [WILLOW 1 SPRING] <in Hack Canyon>	2020-04-02	22	21	replicates
363357112440801	B-37-04 33BCB1 [WILLOW 1 SPRING] <in Hack Canyon>	2020-07-02 11:40:00	18.9695	19.6762	replicates
363357112440801	B-37-04 33BCB1 [WILLOW 1 SPRING] <in Hack Canyon>	2020-10-07 09:30:00	19.2623	19.0046	replicates
363450112325001	B-37-02 30ACB1 [UPPER JUMPUP SPRING]	2009-08-27	3.9	4	replicates
363521112394601	B-37-03 19CCC1 [GRAMA SPRING]	2011-08-10	17	17	replicates
363521112394601	B-37-03 19CCC1 [GRAMA SPRING]	2012-11-08	17	17	replicates
363905112462501	B-38-05 36ADD <471' deep; probably Tom Lamb well>	2009-09-14	19.798	21.1	replicates
363905112462501	B-38-05 36ADD <471' deep; probably Tom Lamb well>	2009-09-14	17	18	replicates
363907111471701	A-38-06 31ACA1 [RIDER SPRING]	2009-08-25	4.495	4.7	replicates
363922112334501	B-38-03 36ABB1 [SLIDE SPRING]	2009-08-27	2.8	2.9	replicates
363922112334501	B-38-03 36ABB1 [SLIDE SPRING]	2011-07-27	2.7	2.7	replicates
364101112340601	B-38-03 24BBC1 [ROCK SPRING]	2009-09-02	14	11	replicates
364101112340601	B-38-03 24BBC1 [ROCK SPRING]	2011-08-03	16	16	replicates
364210112310501	B-38-02 08ABC1 [WILLOW SPRING 2]	2012-03-15	14	15	replicates
364210112310501	B-38-02 08ABC1 [WILLOW SPRING 2]	2012-11-07	18	17	replicates
364259112303201	B-38-02 04DCD1 [WILDBAND SPRING]	2012-11-06	8.7	8.8	replicates
364327112303101	B-38-02 04ACA1 [PIGEON SPRING]	2012-03-15	92	89	replicates
364327112303101	B-38-02 04ACA1 [PIGEON SPRING]	2012-11-07	74	73	replicates
364327112303101	B-38-02 04ACA1 [PIGEON SPRING]	2014-09-10	73	73	replicates
364327112303101	B-38-02 04ACA1 [PIGEON SPRING]	2016-06-30	72	75	replicates
364327112303101	B-38-02 04ACA1 [PIGEON SPRING]	2018-02-21	82.9	81	replicates
364327112303101	B-38-02 04ACA1 [PIGEON SPRING]	2020-10-06 15:30:00	87.9635	76.0421	replicates
364344113441701	B-38-13 06BAD1 [IDE VALLEY SPRING]	2010-06-02	54	57	replicates
364352112563301	B-38-06 04ABB1 [YELLOWSTONE SPRING]	2011-08-03	3.1	3	replicates
364352112563301	B-38-06 04ABB1 [YELLOWSTONE SPRING]	2012-11-07	1.5	1.5	replicates
364550112401201	B-39-04 24DBD	2009-09-16	3	3	replicates
364606112371201	B-39-03 21BDD1 [CLEAR WATER SPRING]	2009-08-28	1.2842	1.2	replicates
364606112371201	B-39-03 21BDD1 [CLEAR WATER SPRING]	2009-08-28	1.1	1.1	replicates
364631112511001	B-39-05 17DCB1 [MOONSHINE SPRING]	2011-08-03	3.3	3.3	replicates
365149112442202	B-40-04 17DDB2	2010-06-03	6.2	6.4	replicates
365308112472301	B-40-05 12BCB1 [WOOLEY SPRING]	2011-08-02	21	22	replicates
365928112175201	A-42-01 31DDD [JOHNSON SPRING]	2010-06-03	97	98	replicates
365928112175201	A-42-01 31DDD [JOHNSON SPRING]	2011-08-04	67	68	replicates
360025111571501	A-30-04 10ABB1 [JT SPRING]	2012-10-24	<0.004	NA	blank
361303112411200	B-33-04 26 UNSURV [HAVASU SPRING]	1994-08-23	<0.2	NA	blank
361352112413201	B-33-04 22 UNSURV [SUPAI WELL NO. 3]	1994-08-23	<0.2	NA	blank
365308112472301	B-40-05 12BCB1 [WOOLEY SPRING]	2011-08-02	<0.004	NA	blank
364259112303201	B-38-02 04DCD1 [WILDBAND SPRING]	2012-11-06	<0.004	NA	blank
364259112303201	B-38-02 04DCD1 [WILDBAND SPRING]	2012-11-06	<0.002	NA	blank
364259112303201	B-38-02 04DCD1 [WILDBAND SPRING]	2012-11-06	<0.002	NA	blank
364038112201001	A-39-01 19CAB1 [OAK SPRING]	2015-11-10	<0.001	NA	blank
363209112350801	B-36-03 11CAC1 [LOWER JUMPUP SPRING]	2009-08-28	<0.006	NA	blank
363209112350801	B-36-03 11CAC1 [LOWER JUMPUP SPRING]	2009-08-28	<0.005	NA	blank
363209112350801	B-36-03 11CAC1 [LOWER JUMPUP SPRING]	2009-08-28	<0.005	NA	blank
363209112350801	B-36-03 11CAC1 [LOWER JUMPUP SPRING]	2009-08-28	<0.005	NA	blank
363209112350801	B-36-03 11CAC1 [LOWER JUMPUP SPRING]	2009-08-28	<0.005	NA	blank
363003112440901	B-36-04 21CBC1	2012-09-25	<0.004	NA	blank
363003112440901	B-36-04 21CBC1	2009-09-15	<0.006	NA	blank
362802112374601	B-35-03 05AAD [KANAB SPRING]	2009-08-26	<0.006	NA	blank
362802112374601	B-35-03 05AAD [KANAB SPRING]	2009-08-26	<0.006	NA	blank
362802112374601	B-35-03 05AAD [KANAB SPRING]	2009-08-26	<0.006	NA	blank
362143112551201	B-34-06 10ACC1 [SCHMUTZ SPRING]	2011-07-27	<0.004	NA	blank
361344113032001	B-33-07 28CBB1 [SADDLE HORSE SPRING]	2014-09-09	<0.004	NA	blank
361344113032001	B-33-07 28CBB1 [SADDLE HORSE SPRING]	2014-09-09	<0.004	NA	blank
360443112083300	A-31-02 11DCB1 [HORN EAST ALLUVIUM]	2012-10-25	<0.004	NA	blank
360443112083300	A-31-02 11DCB1 [HORN EAST ALLUVIUM]	2012-10-25	<0.002	NA	blank
360443112083300	A-31-02 11DCB1 [HORN EAST ALLUVIUM]	2012-10-25	<0.002	NA	blank
360410112055700	A-31-03 17DAA1 [PIPE SPRING]	2016-09-25	<0.006	NA	blank
355308112054101	A-29-03 20BCD1 <Pinyon Plain Mine regional groundwater well>	2009-09-18	<0.006	NA	blank
360439112084601	A-31-02 14BAA1 <Upper Horn Bedrock Spring>: H1 in fig. 6	2019-04-18	0.0015	NA	blank
364327112303101	B-38-02 04ACA1 [PIGEON SPRING]	2018-02-20	<0.1	NA	trip blank
362434111533601	A-35-05 29BCA [BUCK FARM CANYON SPRING]	2009-08-23	<0.006	NA	equipment blank
364327112303101	B-38-02 04ACA1 [PIGEON SPRING]	2014-09-10	0.005	NA	preservation blank
363003112440901	B-36-04 21CBC1	2014-09-11	0.008	NA	preservation blank
361344113032001	B-33-07 28CBB1 [SADDLE HORSE SPRING]	2014-09-09	0.007	NA	preservation blank
361344113032001	B-33-07 28CBB1 [SADDLE HORSE SPRING]	2014-09-09	0.004	NA	preservation blank

## Sheet: Table S1c Environmental Data
USGS Site ID	Site Name	Sample Date1	Dissolved uranium, µg/L	pH	Dissolved oxygen, mg/L	Carbonate, mg/L	Bicarbonate, mg/L
351534112105701	A-22-02 28ACD	2002-12-12	0.74	5.6	0.4
353021111211401	A-25-10 32BDB	2001-10-23	4.68	7.7		< 1	194
353021111211401	A-25-10 32BDB	2002-05-03	4.69	7.9		1	189
353333113251801	B-25-11 14BAA	2018-09-11	3	7.4	2.5	0.5	239
353444113254901	B-25-11 02CBC	2018-09-11	1.4	7.5	6.6	0.8	261
353444113255101	B-25-11 03DAD	2018-09-11	1.6	7.5	4	0.7	270
353445113255000	B-25-11 03DAA	1993-05-27	2	7.7	7	0	268
353445113255000	B-25-11 03DAA	1993-11-19	2	7.7	7.4	0	261
353713113421800	B-26-13 20CCB	1993-05-27	2	8.4	8.3	12	378
353713113421800	B-26-13 20CCB	1993-12-10	2	7.8	12.5
353930112075001	A-26-02 01CDD	2004-04-13	14	7.3	4.8
354228113374300	B-27-13 24CDB	1993-05-16	4	8.4	7.5	24	364
354248113153800	B-27-09 20ACB	1993-05-19	1	8.3	7.1	10	211
354250113343800	B-27-12 20ACA	1993-05-16	1	7.1	6.9	0	455
354311113135200	B-27-09 15CDC	1993-05-19	4	8.3	7	7	210
354406113263400	B-27-11 10 UNSURV	1993-05-15	2	7.8	6.8	0	350
354503113252600	TRAVERTINE CANYON ABV MOUTH AT RM229	1993-05-15	4	8.6	7.9	24	312
354522113264800	B-27-11 03 UNSURV	1993-05-15	11	8.1	7.5	12	644
354522113264800	B-27-11 03 UNSURV <Travertine Falls Spring>	2016-09-12 13:12:00	8.921
354550113313400	B-28-12 35 UNSURV	1993-05-15	6	8.2	7.3	14	288
354711113403200	B-28-13 28ACD	1993-05-16	2	8.2	8.1	14	405
354800113390800	B-28-13 22ADD	1993-05-16	2	8.3	7.7	10	378
354815113192000	222 MILE CANYON SPRINGS	1993-10-15	29	8.3		0	517
354855113183300	UNSURVEYED	1993-05-19	1	7.9	7.5	0	266
354923114001000	B-28-16 09CCD <west of Hualapai Reservation along Iron Spring Wash>	1993-06-09	19	8.2	7.7	12	308
354923114001000	B-28-16 09CCD <west of Hualapai Reservation along Iron Spring Wash>	1993-12-09	20
354924114001200	B-28-16 09CCC <west of Hualapai Reservation in Iron Spring basin>	1993-06-09	32	7.8	6.9	0	487
354942113581500	B-28-16 11CBB	1993-06-09	<1.0	7.6	6.4	0	472
354944113592300	B-28-16 09DAA <west of Hualapai Reservation in Iron Spring Wash>	1993-06-10	25	8.2	9.1	14	376
355052113591900	B-28-16 03BBC <west of Hualapai Reservation near Iron Spring Wash>	1993-06-11	15	8.1	6.7	0	339
355111113462300	B-29-14 34 UNSURV	1993-05-17	1	8.3	6.1	10	259
355124113404000	B-29-13 33 UNSURV	1993-05-17	3	8.2	7.3	7	332
355224113511401	B-29-15 25BCC1 [HUALAPAI TEST WELL]	2018-10-22	9	7.3	0.5	0.6	372
355254112054901	A-29-03 20CBA1 <Pinyon Plain Mine perched groundwater well>	2017-07-20	5	7.4	0	0.1	294
355254112054901	A-29-03 20CBA1 <Pinyon Plain Mine perched groundwater well>	2017-11-21	4.7	7.4	0	0.1	280
355254112054901	A-29-03 20CBA1 <Pinyon Plain Mine perched groundwater well>	2018-01-31	1.3	7.6	M	0.3	287
355254112054901	A-29-03 20CBA1 <Pinyon Plain Mine perched groundwater well>	2019-05-07	0.86	7.4	0.1	0.5	284
355254112054901	A-29-03 20CBA1 <Pinyon Plain Mine perched groundwater well>	2020-06-02	3.00922	7.5	0	0.6	295
355308112054101	A-29-03 20BCD1 <Pinyon Plain Mine regional groundwater well>	2003-05-20	13	7.3	4.5
355308112054101	A-29-03 20BCD1 <Pinyon Plain Mine regional groundwater well>	2009-09-18	12.1	7.1	3.9		260
355308112054101	A-29-03 20BCD1 <Pinyon Plain Mine regional groundwater well>	2009-09-18	15	7.1	3.9		260
355308112054101	A-29-03 20BCD1 <Pinyon Plain Mine regional groundwater well>	2009-09-18	15.3	7.1	3.9		260
355308112054101	A-29-03 20BCD1 <Pinyon Plain Mine regional groundwater well>	2013-06-26	15	7.7	6.8	0.9	255
355308112054101	A-29-03 20BCD1 <Pinyon Plain Mine regional groundwater well>	2013-06-26	15.3	7.7	6.8	0.9	255
355308112054101	A-29-03 20BCD1 <Pinyon Plain Mine regional groundwater well>	2016-06-28	13	7.4	5.1	0.4	244
355308112054101	A-29-03 20BCD1 <Pinyon Plain Mine regional groundwater well>	2017-09-14	14	7.4	3.2	0.1	251
355308112054101	A-29-03 20BCD1 <Pinyon Plain Mine regional groundwater well>	2018-09-11	13	7.4	2.4	0.5	264
355308112054101	A-29-03 20BCD1 <Pinyon Plain Mine regional groundwater well>	2019-09-11	14	7.3	3.4	0.4	262
355308112054101	A-29-03 20BCD1 <Pinyon Plain Mine regional groundwater well>	2020-06-09	13.5572	7.3	1.3	0.4	266
355308113182600	B-29-10 25 UNSURV	1993-10-14	2	8.2	6.5	10	271
355459113195900	RM212.9, GCNP: PUMPKIN SPRING	1993-10-13	17	7	5.3	0	2170
355459113195900	RM212.9, GCNP: PUMPKIN SPRING	2016-09-12 08:49:00	12.212
355502113195900	B-29-10 14 2 UNSURV	2002-05-01	12
355748113454500	B-30-14 26 UNSURV	1993-05-17	2	7.7	7.8	0	478
355750113183600	B-30-10 25 UNSURV	1993-10-13	4	8.3	4.5	12	308
355805113193701	B-30-10 26DBA1 <209 Mile Canyon Spring>	2016-11-16 11:47:00	3.802
355807113561800	B-30-15 19CCA	1993-06-11	2	7.7	0.4	0	448
355807113561800	B-30-15 19CCA	1993-11-17	2	8	9.1	0	421
355913113334201	B-30-12 15DBC1 <Twin Canyon Spring>	2017-01-17 14:00:00	2.495
355959113122700	B-30-09 11 UNSURV	1993-05-20	4	8.3	6.6	12	430
360020111560401	A-30-04 11BAB1 [RED CANYON SPRING]	2001-09-26	1.7	8.2	7.2	1	156
360020111560401	A-30-04 11BAB1 [RED CANYON SPRING]	2002-06-03	1.6
360025111571501	A-30-04 10ABB1 [JT SPRING]	2001-04-08	3.5	7.6	9.8	0	265
360025111571501	A-30-04 10ABB1 [JT SPRING]	2001-05-11	4.1	8.2	8.2	2	171
360025111571501	A-30-04 10ABB1 [JT SPRING]	2002-06-06	3.8
360025111571501	A-30-04 10ABB1 [JT SPRING]	2012-10-24	4.1	7.8	7.9	1.2	166
360025111571501	A-30-04 10ABB1 [JT SPRING]	2012-10-24	4.42	7.8	7.9	1.2	166
360040112000901	A-30-04 06CAA1 [GRAPEVINE MAIN SPRING]	2001-04-10	1.1	8.2	10.1	4	220
360040112000901	A-30-04 06CAA1 [GRAPEVINE MAIN SPRING]	2001-04-30	1.1	8.1	10	6	225
360040112000901	A-30-04 06CAA1 [GRAPEVINE MAIN SPRING]	2001-11-15	1	8	9
360040112000901	A-30-04 06CAA1 [GRAPEVINE MAIN SPRING]	2018-05-19	1	7.8	8.8	0.6	231
360059111581700	VT9 MINERS SP AT TRAIL IN HANCE CN	1981-11-20	3.9	8.2
360100111582001	A-30-04 04BDB1 [MINERS SPRING]	2000-05-24	3.1	8.8	11.4	8	142
360100111582001	A-30-04 04BDB1 [MINERS SPRING]	2000-11-28	3.5	7.8	9.4	0	168
360100111582001	A-30-04 04BDB1 [MINERS SPRING]	2001-04-07	3.3	7.9	12.3	6	145
360100111582001	A-30-04 04BDB1 [MINERS SPRING]	2002-06-06	3	7.9	7.6
360100111582001	A-30-04 04BDB1 [MINERS SPRING]	2012-10-23	3.2	7.5	7.8	0.3	155
360100111582001	A-30-04 04BDB1 [MINERS SPRING]	2012-10-23	3.3	7.5	7.8	0.3	155
360100111582001	A-30-04 04BDB1 [MINERS SPRING]	2016-05-05 14:00:00	2.619
360108111592600	A-31-04 32	2000-11-29	1.6	7.9	7.6	0
360108111592600	A-31-04 32	2001-04-09	1.6	7.9	8.9	0	197
360128111591200	A-31-04 32 UNSURV	2000-05-25	1.5	7.3	1.2	0	520
360128111591200	A-31-04 32 UNSURV	2012-10-23	0.68	7.3	7.5	1.6	376
360128111591200	A-31-04 32 UNSURV	2012-10-23	0.741	7.3	7.5	1.6	376
360128111591200	A-31-04 32 UNSURV	2016-06-16 08:37:00	2.573
360205112104601	A-31-02 33ABB	2002-08-28	1.1
360232112004801	A-31-03 25ADD1 [GRAPEVINE EAST SPRING]	2000-05-25	2.1	8.3	5.3	6	392
360232112004801	A-31-03 25ADD1 [GRAPEVINE EAST SPRING]	2000-11-29	8.3	8.5	11	6	372
360232112004801	A-31-03 25ADD1 [GRAPEVINE EAST SPRING]	2001-04-09	7.1	8.5	9.7	0	365
360232112004801	A-31-03 25ADD1 [GRAPEVINE EAST SPRING]	2001-11-14	5.3	8.2	9.9
360313113513201	B-31-15 26BBB1 [TRAVERTINE CLEFT-UPPER SPRING]	2016-06-03 11:48:00	8.151
360313113513201	B-31-15 26BBB1 [TRAVERTINE CLEFT-UPPER SPRING]	2016-09-13 16:02:00	8.664
360336112131801	A-31-02 19BDB1 [SANTA MARIA SPRING]	2005-06-20	5.29	7.8	6.9		248
360336112131801	A-31-02 19BDB1 [SANTA MARIA SPRING]	2005-09-29	4.67	7.7	7.1		237
360336112131801	A-31-02 19BDB1 [SANTA MARIA SPRING]	2005-12-30	4.39	8	7.5		232
360336112131801	A-31-02 19BDB1 [SANTA MARIA SPRING]	2016-06-02 11:40:00	3.275
360345112143201	A-31-01 24BBB1 [DRIPPING SPRING]	2012-10-25	1.2	8.1	8.1	0.8	186
360345112143201	A-31-01 24BBB1 [DRIPPING SPRING]	2012-10-25	1.25	8.1	8.1	0.8	186
360345112143201	A-31-01 24BBB1 [DRIPPING SPRING]	2016-06-02 08:15:00	1.213
360347112133001	A-31-02 19BBB1 [HERMIT SPRING]	2000-12-04	2	8.4		2	241
360347112133001	A-31-02 19BBB1 [HERMIT SPRING]	2001-04-11	2.1	8.2	9.4	2	235
360347112133001	A-31-02 19BBB1 [HERMIT SPRING]	2001-11-19	1.8	7.8	5.6
360347112133001	A-31-02 19BBB1 [HERMIT SPRING]	2002-11-21	1.8
360347112133001	A-31-02 19BBB1 [HERMIT SPRING]	2017-04-09	2	7	8.7	0.5	213
360347112133001	A-31-02 19BBB1 [HERMIT SPRING]	2020-06-03	6.02479
360347112133001	A-31-02 19BBB1 [HERMIT SPRING]	2020-06-03	6.19169
360356112103201	A-31-02 16DDC1 [MONUMENT SPRING]	2000-12-05	7.1	7.5	8.1	0	244
360356112103201	A-31-02 16DDC1 [MONUMENT SPRING]	2001-04-09	7.3	7.7	8	0	205
360356112103201	A-31-02 16DDC1 [MONUMENT SPRING]	2001-11-19	7.3	7.8	8.7
360356112103201	A-31-02 16DDC1 [MONUMENT SPRING]	2002-05-02	7.2
360356112103201	A-31-02 16DDC1 [MONUMENT SPRING]	2002-05-16	7.3
360356112103201	A-31-02 16DDC1 [MONUMENT SPRING]	2002-11-21	7.2
360400112025001	A-31-03 14DDA1 [LONETREE SPRING]	2001-04-11	6	7.8	10	0	187
360400112025001	A-31-03 14DDA1 [LONETREE SPRING]	2001-05-01	6	7.7	7.9	0	198
360406113394601	B-31-13 22DAC1 <Burnt Canyon Spring>	2017-01-15 17:00:00	3.984
360410112055700	A-31-03 17DAA1 [PIPE SPRING]	2000-05-22	2.7	7.8	7	0	305
360410112055700	A-31-03 17DAA1 [PIPE SPRING]	2000-12-07	2.4	7.4	9.7	0	298
360410112055700	A-31-03 17DAA1 [PIPE SPRING]	2001-04-08	2.3	7.3	5.7	0	265
360410112055700	A-31-03 17DAA1 [PIPE SPRING]	2012-10-24	2			0.5	329
360410112055700	A-31-03 17DAA1 [PIPE SPRING]	2012-10-24	2.24			0.5	329
360410112055700	A-31-03 17DAA1 [PIPE SPRING]	2016-09-26	2.2	6.6	6.4	0.4	281
360411112141701	A-31-01 01BDC1 [BOUCHER EAST SPRING]	2000-05-26	1.7	8.6	9.5	1	256
360411112141701	A-31-01 01BDC1 [BOUCHER EAST SPRING]	2000-12-04	1.8	8.4	9.8	3	255
360411112141701	A-31-01 01BDC1 [BOUCHER EAST SPRING]	2017-04-08	1.4	7.3	7.5	0.7	206
360417112130701	A-31-02 18CAA1 [HAWAII SPRING]	2000-05-25	1.9	8.2	10.2	2	266
360417112130701	A-31-02 18CAA1 [HAWAII SPRING]	2000-12-04	1.9	7.8	7.7	0	256
360417112130701	A-31-02 18CAA1 [HAWAII SPRING]	2001-04-11	2	7.7	7.6	1	246
360417112130701	A-31-02 18CAA1 [HAWAII SPRING]	2016-06-09 15:19:00	1.738
360432112083001	A-31-02 14ABD1 [HORN SPRING UPPER EAST FORK]: H7 in fig. 6	2018-05-23	27.1
360435113104700	B-31-08 18BAD	1993-05-20	8	8.4		10	290
360436112060401	A-31-03 17AAD1 [BURRO SPRING]	2000-05-22	2.5	8.3	10.5	3	304
360436112060401	A-31-03 17AAD1 [BURRO SPRING]	2000-12-07	2.7	8.1	9.4	2	268
360436112060401	A-31-03 17AAD1 [BURRO SPRING]	2001-04-08	2.4	7.8	9.2	0	265
360436112060401	A-31-03 17AAD1 [BURRO SPRING]	2012-10-24	2.8			0.5	258
360436112060401	A-31-03 17AAD1 [BURRO SPRING]	2012-10-24	3			0.5	258
360436112060401	A-31-03 17AAD1 [BURRO SPRING]	2016-06-01 11:10:00	2.595
360436112060401	A-31-03 17AAD1 [BURRO SPRING]	2016-10-14 16:28:00	2.4853
360437112060210	BA24 BURRO SP AT TONTO TR	1981-09-01	2.6	8
360439112073901	A-31-02 13BAA1 [INDIAN GARDEN SPRING]	2012-10-23	1.8	6.9	12.9		243
360439112073901	A-31-02 13BAA1 [INDIAN GARDEN SPRING]	2012-10-23	1.82	6.9	12.9		243
360439112073901	A-31-02 13BAA1 [INDIAN GARDEN SPRING]	2016-06-01 08:50:00	1.693
360439112073901	A-31-02 13BAA1 [INDIAN GARDEN SPRING]	2016-09-27	1.7	6.9	5.8	0.3	258
360439112073901	A-31-02 13BAA1 [INDIAN GARDEN SPRING]	2016-10-14 17:55:00	2.3254
360439112073901	A-31-02 13BAA1 [INDIAN GARDEN SPRING]	2020-06-03	1.62149	7	5.8	0	260
360439112084601	A-31-02 14BAA1 <Upper Horn Bedrock Spring>: H1 in fig. 6	2018-05-01	257	8.2	10.1	0.2	148
360439112084601	A-31-02 14BAA1 <Upper Horn Bedrock Spring>: H1 in fig. 6	2019-03-14	178
360439112084601	A-31-02 14BAA1 <Upper Horn Bedrock Spring>: H1 in fig. 6	2019-04-16	188
360439112084601	A-31-02 14BAA1 <Upper Horn Bedrock Spring>: H1 in fig. 6	2019-04-16	194
360439112084601	A-31-02 14BAA1 <Upper Horn Bedrock Spring>: H1 in fig. 6	2019-04-18	195	7.5	8.8	0.6	152
360439112084601	A-31-02 14BAA1 <Upper Horn Bedrock Spring>: H1 in fig. 6	2019-10-08	260
360439112084601	A-31-02 14BAA1 <Upper Horn Bedrock Spring>: H1 in fig. 6	2019-12-02	240
360439112084601	A-31-02 14BAA1 <Upper Horn Bedrock Spring>: H1 in fig. 6	2020-01-21	151
360439112084601	A-31-02 14BAA1 <Upper Horn Bedrock Spring>: H1 in fig. 6	2020-06-02	293.034	7.4	8.2	0	154
360439112094101	A-31-02 15ABC1 [SALT CREEK SPRING]	2000-05-23	30	8.5	10.1	13	176
360439112094101	A-31-02 15ABC1 [SALT CREEK SPRING]	2000-12-06	31	8.2	9.8	1	184
360439112094101	A-31-02 15ABC1 [SALT CREEK SPRING]	2001-04-10	29	8.2	10.5	1	181
360439112094101	A-31-02 15ABC1 [SALT CREEK SPRING]	2002-11-22	32	8.3	4.8
360439112094101	A-31-02 15ABC1 [SALT CREEK SPRING]	2012-10-24	29	7.4			188
360439112094101	A-31-02 15ABC1 [SALT CREEK SPRING]	2012-10-24	31.5	7.4			188
360439112094101	A-31-02 15ABC1 [SALT CREEK SPRING]	2015-09-05	29	7.9	8	1	193
360439112094101	A-31-02 15ABC1 [SALT CREEK SPRING]	2015-11-30	31	8.4	9.8
360439112094101	A-31-02 15ABC1 [SALT CREEK SPRING]	2017-10-03	25.2
360439112094101	A-31-02 15ABC1 [SALT CREEK SPRING]	2018-12-11	31.8
360440112084501	A-31-02 14BAA2 <Horn Spring Upper B>: H2 in fig. 6	2018-05-01	245	8.7	10	2.8	156
360440112084501	A-31-02 14BAA2 <Horn Spring Upper B>: H2 in fig. 6	2019-03-14	174
360441112073201	A-31-02 13ABB1 [PUMPHOUSE SPRING]	2000-05-22	1.7	8.2	7.9	1	261
360441112073201	A-31-02 13ABB1 [PUMPHOUSE SPRING]	2000-12-07	1.9	8.3	7.9		236
360441112073201	A-31-02 13ABB1 [PUMPHOUSE SPRING]	2001-04-07	1.8	8	7.8	2	251
360441112073201	A-31-02 13ABB1 [PUMPHOUSE SPRING]	2001-11-19	1.9	8.4		2	196
360441112073201	A-31-02 13ABB1 [PUMPHOUSE SPRING]	2002-06-12	1.8
360441112073201	A-31-02 13ABB1 [PUMPHOUSE SPRING]	2002-11-23	1.9
360441112073201	A-31-02 13ABB1 [PUMPHOUSE SPRING]	2012-10-23	1.7	7.8	8		261
360441112073201	A-31-02 13ABB1 [PUMPHOUSE SPRING]	2012-10-23	1.84	7.8	8		261
360443112083300	A-31-02 11DCB1 [HORN EAST ALLUVIUM]: H8 in fig. 6	2000-05-22	8.6	8.2	9.8	1	259
360443112083300	A-31-02 11DCB1 [HORN EAST ALLUVIUM]: H8 in fig. 6	2000-12-06	9.3	7.7	8.6	0	239
360443112083300	A-31-02 11DCB1 [HORN EAST ALLUVIUM]: H8 in fig. 6	2001-04-07	29	7.5	8	0	251
360443112083300	A-31-02 11DCB1 [HORN EAST ALLUVIUM]: H8 in fig. 6	2002-11-22	8.6	7.6	8.1
360443112083300	A-31-02 11DCB1 [HORN EAST ALLUVIUM]: H8 in fig. 6	2012-10-25	7.2	7.7	4.7	0.6	263
360443112083300	A-31-02 11DCB1 [HORN EAST ALLUVIUM]: H8 in fig. 6	2012-10-25	7.66	7.7	4.7	0.6	263
360443112083300	A-31-02 11DCB1 [HORN EAST ALLUVIUM]: H8 in fig. 6	2015-09-06	8.1	7.5	7.8	0.3	255
360443112083300	A-31-02 11DCB1 [HORN EAST ALLUVIUM]: H8 in fig. 6	2015-11-30	9.2	8.3	10
360443112083300	A-31-02 11DCB1 [HORN EAST ALLUVIUM]: H8 in fig. 6	2016-09-27	7.2	6.9	6	0.2	263
360443112083300	A-31-02 11DCB1 [HORN EAST ALLUVIUM]: H8 in fig. 6	2018-05-01	7.6	7.5	8.2	0.1	246
360443112083300	A-31-02 11DCB1 [HORN EAST ALLUVIUM]: H8 in fig. 6	2019-03-14	15.4
360443112083300	A-31-02 11DCB1 [HORN EAST ALLUVIUM]: H8 in fig. 6	2019-04-16	14	7.2	8.4	0.6	232
360445111581501	A-31-04 09CDC1 <Drain Hall B Spring>	2016-11-10 09:05:00	2.188
360448112090201	A-31-02 11CCD2 <Upper E Fork W Horn 1>: H3 in fig. 6	2019-12-02	91
360448112090201	A-31-02 11CCD2 <Upper E Fork W Horn 1>: H3 in fig. 6	2020-01-21	83
360448112090301	A-31-02 11CCD1 <Upper E Fork W Horn 2>: H5 in fig. 6	2019-12-02	36
360449112083701	A-31-02 11DCB2 <Horn Spring 1B>: H6 in fig. 6	2017-10-03	25.2
360449112083701	A-31-02 11DCB2 <Horn Spring 1B>: H6 in fig. 6	2018-05-01	23	7.8	8.2	0.4	284
360449112083701	A-31-02 11DCB2 <Horn Spring 1B>: H6 in fig. 6	2018-05-23	23.2
360449112083701	A-31-02 11DCB2 <Horn Spring 1B>: H6 in fig. 6	2018-12-11	5.7
360449112083701	A-31-02 11DCB2 <Horn Spring 1B>: H6 in fig. 6	2019-03-14	39.3
360449112083701	A-31-02 11DCB2 <Horn Spring 1B>: H6 in fig. 6	2019-04-16	34	7.3	7.7	0.4	249
360449112083701	A-31-02 11DCB2 <Horn Spring 1B>: H6 in fig. 6	2019-04-16	36.9	7.3	7.7	0.4	249
360449112083701	A-31-02 11DCB2 <Horn Spring 1B>: H6 in fig. 6	2019-05-27	32.7
360449112083701	A-31-02 11DCB2 <Horn Spring 1B>: H6 in fig. 6	2019-10-08	30
360449112083701	A-31-02 11DCB2 <Horn Spring 1B>: H6 in fig. 6	2019-12-02	30
360449112083701	A-31-02 11DCB2 <Horn Spring 1B>: H6 in fig. 6	2020-01-21	27
360449112083701	A-31-02 11DCB2 <Horn Spring 1B>: H6 in fig. 6	2020-01-21	27
360449112083701	A-31-02 11DCB2 <Horn Spring 1B>: H6 in fig. 6	2020-06-02	26.3399	7.7	4.9	1	319
360455112110800	A-31-02 09CCA1 [MONUMENT CREEK NO. 1]	2000-05-24	7.1	7.9	9	1	261
360455112110800	A-31-02 09CCA1 [MONUMENT CREEK NO. 1]	2002-05-02	7.2
360455112110800	A-31-02 09CCA1 [MONUMENT CREEK NO. 1]	2002-05-16	7.1
360455112110800	A-31-02 09CCA1 [MONUMENT CREEK NO. 1]	2002-11-21	7
360456112090001	A-31-02 11CAC1 <Horn Spring West>: H4 in fig. 6	2019-04-17	85	8.3	11.5	3.8	232
360505111572701	A-31-04 10CBB1 <Vishnu Creek Spring>	2016-11-10 10:27:00	2.579
360511112155501	A-31-01 10 UNSURV	2002-04-25	4.6	7.9	9.3
360511112155501	A-31-01 10 UNSURV	2002-10-21	4.6
360535113552101	B-31-15 08BCB1 [COLUMBINE FALLS DRIPPING SPRING]	2016-06-03 16:23:00	1.23
360629111411201	03 079-10.42X09.78	2002-02-16	5	6.7	4.1
360658112170701	A-32-01 33ACD1 [SLATE SPRING]	2002-04-24	10
360700111413701	03 079-10.81X09.20	2001-06-29	5.1	6.3	3.7
360700111413701	03 079-10.81X09.20	2002-02-16	5.2	6.2	4.2
360700111413701	03 079-10.81X09.20	2017-11-14	4.6	6.4	5.3	0.3	780
360706112053100	A-32-03 32ACB1 <Phantom Creek>	2017-01-25 10:50:00	1.81
360706112053100	A-32-03 32ACB1 <Phantom Creek>	2017-06-08 07:00:00	0.972
360711112184601	A-32-01 32 UNSURV	2002-04-23	8.7
360711112184601	A-32-01 32 UNSURV	2002-10-23	8.6
360814112195100	A-32-01 19 UNSURV	2002-04-22	8.8	7.6	9.7
360814112195100	A-32-01 19 UNSURV	2002-10-23	7.8
360823112394802	B-32-04 24CDA2	2002-05-01	1.2	7.9
360823112394802	B-32-04 24CDA2	2015-10-01	1.2	7.4	0.7	0.1	154
360826112035901	A-32-03 21DAD1 [MINT SPRING]	2016-04-15 11:20:00	1.321
360826112035901	A-32-03 21DAD1 [MINT SPRING]	2016-07-12 10:00:00	0.971
360826112035901	A-32-03 21DAD1 [MINT SPRING]	2016-08-24 16:13:00	1.006
360826112035901	A-32-03 21DAD1 [MINT SPRING]	2017-01-19 14:10:00	1.018
360826112035901	A-32-03 21DAD1 [MINT SPRING]	2017-06-08 10:00:00	0.88
360929111511101	A-32-05 16DAA1 <Lower Lava 2 Spring>	2016-11-12 10:24:00	2.302
360932111512001	A-32-05 16A UNSURV <MacDonald's (Lava 2) Spring>	2016-11-12 10:15:00	3.006
360948112025400	A-32-03 14BBC1 <Wall Creek>	2017-06-15 09:30:00	0.616
360952112203501	A-32-01 13 UNSURV <along Ruby Canyon, S Rim of Grand Canyon>	2002-04-21	14
360952112203501	A-32-01 13 UNSURV <along Ruby Canyon, S Rim of Grand Canyon>	2002-10-24	15
360953111501401	A-32-05 15AAB1 <Carbon Spring - East Fork>	2016-11-12 13:48:00	3.873
360953111540501	A-32-05 18BBA1 <Lava Spring near Juno Ruin>	2016-11-11 16:32:00	1.8
360953111540501	A-32-05 18BBA1 <Lava Spring near Juno Ruin>	2017-02-18 18:00:00	2.228
360953111540501	A-32-05 18BBA1 <Lava Spring near Juno Ruin>	2017-04-07 14:30:00	2.332
360953111540501	A-32-05 18BBA1 <Lava Spring near Juno Ruin>	2017-06-13 14:45:00	1.969
360956112033801	A-32-03 15BAB1 <Upper Ribbon Falls Spring>	2017-01-19 12:00:00	0.983
360956112033801	A-32-03 15BAB1 <Upper Ribbon Falls Spring>	2017-06-08 13:30:00	0.621
360957113080200	B-32-08 22 UNSURV	1993-10-11	2	7	4.9	0	364
361025113071100	B-32-08 10 UNSURV	1993-10-11	5	6.8	4.8	0	862
361043112105501	A-32-02 09D [DRAGON SPRING]	2016-04-20 10:30:00	1.542
361043112105501	A-32-02 09D [DRAGON SPRING]	2017-02-11 13:10:00	1.614
361119112271501	A-32-02 01 UNSURV	2002-03-23	2.7	7.2	7
361119112271501	A-32-02 01 UNSURV	2018-05-24	2.7	7.7	7.2	0.3	243
361132112271301	B-32-02 01BAC [ELVES CHASM SPRING]	2016-06-25 11:13:00	2.863
361132112271301	B-32-02 01BAC [ELVES CHASM SPRING]	2016-09-08 12:41:00	2.857
361141112211101	A-32-01 02 UNSURV	2002-04-21	4.4	8.3	11
361141112211101	A-32-01 02 UNSURV	2002-10-24	4.6
361143112020701	A-32-03 01C UNSURV <Roaring Spring>	2016-06-22 12:45:00	0.381
361143112020701	A-32-03 01C UNSURV <Roaring Spring>	2016-07-12 08:30:00	0.39
361143112020701	A-32-03 01C UNSURV <Roaring Spring>	2016-08-22 15:16:00	0.365
361143112020701	A-32-03 01C UNSURV <Roaring Spring>	2017-01-27 11:25:00	0.504
361143112020701	A-32-03 01C UNSURV <Roaring Spring>	2017-06-16 10:45:00	0.4
361143112270500	HP68 ROYAL ARCH CRK AT MOUTH AT ELVES CHASM	1981-11-19	3.5	8.5
361148113045900	B-33-08 31 UNSURV <Warm Springs>	1993-10-10	5	7.5		0	813
361148113045900	B-33-08 31 UNSURV <Warm Springs>	2002-05-20	4.6
361148113045900	B-33-08 31 UNSURV <Warm Springs>	2016-06-29 11:00:00	4.437
361148113045900	B-33-08 31 UNSURV <Warm Springs>	2016-09-11 10:56:00	4.588
361153112121501	A-32-02 05D [CRYSTAL SPRING]	2016-04-20 16:45:00	3.213
361237113025700	B-33-07 33 UNSURV	1993-10-10	13	8.3		0	249
361252112580901	B-33-06 30 2 UNSURV <on Hualapai Reservation in Mohawk Canyon>	2001-09-18	14	7.9	7.5
361252112580901	B-33-06 30 2 UNSURV <on Hualapai Reservation in Mohawk Canyon>	2002-05-19	14
361257112013501	A-33-03 36A [EMMETT SPRING]	2016-04-07 14:25:00	0.254
361257112013501	A-33-03 36A [EMMETT SPRING]	2016-06-22 13:45:00	0.14
361257112013501	A-33-03 36A [EMMETT SPRING]	2016-07-13 12:05:00	0.4
361257112013501	A-33-03 36A [EMMETT SPRING]	2017-01-26 14:00:00	0.503
361257112013501	A-33-03 36A [EMMETT SPRING]	2017-06-17 10:30:00	0.429
361303112411200	B-33-04 26 UNSURV [HAVASU SPRING]	1994-08-23	4	6.6	5.5	0	567
361303112411200	B-33-04 26 UNSURV [HAVASU SPRING]	2016-10-11	3.6	6.4	5.7	0.1	601
361310112580400	B-33-06 30 1 UNSURV	1993-10-09	12	8.1		0	227
361320112003701	A-33-04 30D UNSURV <Angel Springs>	2016-12-12 13:10:00	0.376
361344113032001	B-33-07 28CBB1 [SADDLE HORSE SPRING]	2005-05-24	0.546	7.9	7.3		331
361344113032001	B-33-07 28CBB1 [SADDLE HORSE SPRING]	2005-09-08	0.522	8.1	8.2		339
361344113032001	B-33-07 28CBB1 [SADDLE HORSE SPRING]	2005-12-01	0.565	8.4	8.2	4	313
361344113032001	B-33-07 28CBB1 [SADDLE HORSE SPRING]	2014-09-09	0.58	7.6	6.3	1.2	301
361352112413201	B-33-04 22 UNSURV [SUPAI WELL NO. 3]	1994-08-23	3	6.6	6	0	589
361352112413201	B-33-04 22 UNSURV [SUPAI WELL NO. 3]	2016-10-12	3.7	6.4	3	0.1	602
361403112314201	B-33-02 29 UNSURV	2002-01-20	5.4	7.7
361403112314201	B-33-02 29 UNSURV	2002-05-03	6.6
361403112314201	B-33-02 29 UNSURV	2002-11-02	6.7
361440111583101	A-33-04 21ACC1 <Kibbey Spring>	2016-10-07 15:00:00	4.7434
361444112281801	B-33-02 23ADB [BLACKTAIL CANYON SPRING]	2016-09-08 14:08:00	5.024
361518112523901	B-36-06 24 UNSURV <National Canyon Spring>	2002-05-06	9.2
361518112523901	B-36-06 24 UNSURV <National Canyon Spring>	2002-11-06	8.5
361518112523901	B-36-06 24 UNSURV <National Canyon Spring>	2016-09-10 14:36:00	7.067
361518112523901	B-36-06 24 UNSURV <National Canyon Spring>	2018-02-27	6.9	7.4	5.7	0.1	150
361524112420400	B-33-04 11 UNSURV [FERN SPRING]	1994-08-24	4	6.9	4.5	0	495
361524112420400	B-33-04 11 UNSURV [FERN SPRING]	2016-10-12	3.1	6.5	3.1	0.2	540
361622112172601	A-33-01 09ADC2 [MODRED SPRING]	2016-04-07 14:40:00	0.588
361625112172801	A-33-01 09ADC1 [MERLIN SPRING AT SHINUMO CREEK]	2016-04-07 14:50:00	0.811
361625112172801	A-33-01 09ADC1 [MERLIN SPRING AT SHINUMO CREEK]	2016-11-03 17:10:00	1.0648
361625112172801	A-33-01 09ADC1 [MERLIN SPRING AT SHINUMO CREEK]	2017-02-12 13:40:00	4.051
361648112315101	B-33-02 05CDD1 [FOSSIL CANYON SPRING]	2002-05-18	7.5
361648112315101	B-33-02 05CDD1 [FOSSIL CANYON SPRING]	2002-11-02	7.3
361650112052001	A-33-03 04 UNSURV	2005-05-27	0.114	7.1	5.8		138
361650112052001	A-33-03 04 UNSURV	2005-09-07	0.427	7.5	8.5		244
361650112052001	A-33-03 04 UNSURV	2005-10-25	0.5	7.5	7.9		250
361716111574501	A-33-04 03B UNSURV <At Last (Mystic) Spring>	2017-02-15 17:05:00	1.381
361723112153601	A-33-01 02ACB1 [ABYSS SPRING]	2011-07-26	0.41	7.3	9.1		209
361723112153601	A-33-01 02ACB1 [ABYSS SPRING]	2011-07-26	0.435	7.3	9.1		209
361723112153601	A-33-01 02ACB1 [ABYSS SPRING]	2016-11-02 18:50:00	0.3933
361723112153601	A-33-01 02ACB1 [ABYSS SPRING]	2017-02-13 17:15:00	0.568
361740112175501	A-34-01 33C UNSURV <Noble Spring>	2017-02-12 13:50:00	0.89
361802112571801	B-34-06 32DBB1 [WILLOW SPRING] <in Willow Canyon>	2017-01-29 14:00:00	19.739
361808112180801	A-34-01 33B UNSURV <Shinumo Spring (Merlin at confluence)>	2011-07-26	0.74	8.5	8.9		232
361808112180801	A-34-01 33B UNSURV <Shinumo Spring (Merlin at confluence)>	2011-07-26	0.76	8.5	8.9		232
361808112180801	A-34-01 33B UNSURV <Shinumo Spring (Merlin at confluence)>	2017-02-13 11:55:00	1.777
361818111572001	A-34-04 34ABD1 [BLOOD SPRING]	2016-05-05 10:15:00	1.613
361928112393201	B-34-03 30 UNSURV <Matkatamiba Spring>	2002-01-21	6.6	7.2	7.2
361928112393201	B-34-03 30 UNSURV <Matkatamiba Spring>	2002-04-29	6.4
361928112393201	B-34-03 30 UNSURV <Matkatamiba Spring>	2002-05-05	6.6	7.2	6.9
361928112393201	B-34-03 30 UNSURV <Matkatamiba Spring>	2002-11-04	6.4
361928112393201	B-34-03 30 UNSURV <Matkatamiba Spring>	2016-06-27 14:35:00	4.757
361928112393201	B-34-03 30 UNSURV <Matkatamiba Spring>	2016-09-10 11:00:00	5.162
361944112551001	B-34-06 22DBD [COTTONWOOD SPRING TUCKUP]	2016-04-08	20	7.7	8.3	0.6	179
361944112551001	B-34-06 22DBD [COTTONWOOD SPRING TUCKUP]	2017-01-30 09:00:00	11.464
361949112210401	B-34-01 24DBB1 <Teddy's Paradise Spring>	2016-10-19 14:41:00	0.3629
361959112210401	B-34-01 24BDA1 [SWAMP SPRING]	2015-11-12	1.6	7.9	4.2	2.2	312
362002112532701	B-34-06 24BDC1 <Tuckup Canyon Spring above Cottonwood Canyon>	2017-01-30 10:00:00	6.267
362045112212801	B-34-01 13BCC [POWELL SPRING]	2015-11-12	0.99	7.6	6.9	0.9	416
362135111541801	A-34-05 07BDD <Saddle Canyon Spring>	2016-06-21 14:36:00	1.135
362135111541801	A-34-05 07BDD <Saddle Canyon Spring>	2016-09-06 16:02:00	1.431
362143112551201	B-34-06 10ACC1 [SCHMUTZ SPRING]	2005-05-26	5.98	7.4	7.8		129
362143112551201	B-34-06 10ACC1 [SCHMUTZ SPRING]	2005-09-09	4.52	7.5	7.6		127
362143112551201	B-34-06 10ACC1 [SCHMUTZ SPRING]	2005-11-30	4.64	7.7	7		128
362143112551201	B-34-06 10ACC1 [SCHMUTZ SPRING]	2009-08-25	4.25	7.4	6.7		121
362143112551201	B-34-06 10ACC1 [SCHMUTZ SPRING]	2009-08-25	4.4	7.4	6.7		121
362143112551201	B-34-06 10ACC1 [SCHMUTZ SPRING]	2009-08-25	4.4	7.4	6.7		121
362143112551201	B-34-06 10ACC1 [SCHMUTZ SPRING]	2011-07-27	4.2	7.7	7		126
362143112551201	B-34-06 10ACC1 [SCHMUTZ SPRING]	2011-07-27	4.32	7.7	7		126
362157112451601	B-34-04 07AAD1 [HOTEL SPRING]	2005-05-23	2.87	8.1	9.9		264
362157112451601	B-34-04 07AAD1 [HOTEL SPRING]	2005-11-29	4.17	8.2	11.6	10	274
362157112451601	B-34-04 07AAD1 [HOTEL SPRING]	2009-08-25	2.6	7.9	E 7.8		204
362157112451601	B-34-04 07AAD1 [HOTEL SPRING]	2009-08-25	2.7	7.9	E 7.8		204
362157112451601	B-34-04 07AAD1 [HOTEL SPRING]	2009-08-25	2.7	7.9	E 7.8		204
362157112451601	B-34-04 07AAD1 [HOTEL SPRING]	2011-07-27	3.2	8.4	11.4	7.3	223
362157112451601	B-34-04 07AAD1 [HOTEL SPRING]	2011-07-27	3.32	8.4	11.4	7.3	223
362157112451601	B-34-04 07AAD1 [HOTEL SPRING]	2017-02-01 14:00:00	7.961
362214112385701	B-34-03 06DDB [OLO SPRING]	2016-09-10 10:14:00	3.047
362252112293501	B-35-02 34DCC1 <Christmas Tree Cave Spring>	2016-09-09 14:40:00	2.303
362258112464701	B-34-05 01 UNSURV	2005-05-23	10.3	7.7	6.7		181
362258112464701	B-34-05 01 UNSURV	2005-11-29	10.6	8.1	7.7		202
362346112272801	B-35-02 25D UNSURV <Thunder River Spring>	2016-04-08 18:35:00	14.721
362346112272801	B-35-02 25D UNSURV <Thunder River Spring>	2016-05-14 16:40:00	0.324
362346112272801	B-35-02 25D UNSURV <Thunder River Spring>	2016-10-05 08:45:00	8.5346
362346112272801	B-35-02 25D UNSURV <Thunder River Spring>	2017-02-14 18:00:00	0.375
362353112340301	B-35-03 25CDC1 [140-MILE SPRING]	2018-02-23	5.8	7.7	9.5	0.4	277
362359112300801	B-35-02 27CBC1 [DEER SPRING]	2016-04-08 13:22:00	0.876
362359112300801	B-35-02 27CBC1 [DEER SPRING]	2016-05-13 10:05:00	0.47
362359112300801	B-35-02 27CBC1 [DEER SPRING]	2017-02-14 14:55:00	0.615
362403112324001	B-35-02 30DBD1 [BELOW DORIS SPRING]	2016-06-27 10:00:00	3.568
362407112302301	B-35-02 28DAB1 [DUTTON SPRING]	2016-04-08 14:30:00	0.351
362407112302301	B-35-02 28DAB1 [DUTTON SPRING]	2016-05-13 11:20:00	0.493
362407112302301	B-35-02 28DAB1 [DUTTON SPRING]	2016-09-09 16:39:00	0.614
362407112302301	B-35-02 28DAB1 [DUTTON SPRING]	2017-02-14 16:00:00	0.6
362425112254601	B-35-01 29BCA [TAPEATS SPRING]	2011-07-27	0.37	7.5	9.2		213
362425112254601	B-35-01 29BCA [TAPEATS SPRING]	2011-07-27	0.371	7.5	9.2		213
362425112254601	B-35-01 29BCA [TAPEATS SPRING]	2016-04-07 15:00:00	10.861
362434111533601	A-35-05 29BCA [BUCK FARM CANYON SPRING]	2009-08-23	2.77	7.5	6.8	1	239
362434111533601	A-35-05 29BCA [BUCK FARM CANYON SPRING]	2009-08-23	2.8	7.5	6.8	1	239
362644112384601	B-35-03 07DAD1 <Scotty's Hollow Spring>	2016-10-10 18:00:00	4.5103
362702112394701	B-35-04 12ADA1 [SIDE CANYON SPRING]	2009-08-26	7.24	7.4	4.2		200
362702112394701	B-35-04 12ADA1 [SIDE CANYON SPRING]	2009-08-26	7.4	7.4	4.2		200
362702112394701	B-35-04 12ADA1 [SIDE CANYON SPRING]	2009-08-26	7.5	7.4	4.2		200
362702112394701	B-35-04 12ADA1 [SIDE CANYON SPRING]	2017-01-06 15:00:00	7.363
362723112382801	B-35-03 05CCD [SHOWERBATH SPRING]	2009-08-26	4.19	7	6.3	0	241
362723112382801	B-35-03 05CCD [SHOWERBATH SPRING]	2009-08-26	4.8	7	6.3	0	241
362723112382801	B-35-03 05CCD [SHOWERBATH SPRING]	2009-08-26	4.9	7	6.3	0	241
362723112382801	B-35-03 05CCD [SHOWERBATH SPRING]	2011-07-26	4.8	7.8	8.2		232
362723112382801	B-35-03 05CCD [SHOWERBATH SPRING]	2011-07-26	4.83	7.8	8.2		232
362723112382801	B-35-03 05CCD [SHOWERBATH SPRING]	2016-10-08 16:00:00	1.3818
362723112382801	B-35-03 05CCD [SHOWERBATH SPRING]	2017-01-06 10:45:00	3.838
362802112374601	B-35-03 05AAD [KANAB SPRING]	2009-08-26	4.62	7.1	7.3		241
362802112374601	B-35-03 05AAD [KANAB SPRING]	2009-08-26	4.9	7.1	7.3		241
362802112374601	B-35-03 05AAD [KANAB SPRING]	2009-08-26	5	7.1	7.3		241
362802112374601	B-35-03 05AAD [KANAB SPRING]	2011-07-26	4.8	7.3	5.8		241
362802112374601	B-35-03 05AAD [KANAB SPRING]	2011-07-26	4.83	7.3	5.8		241
362802112374601	B-35-03 05AAD [KANAB SPRING]	2017-02-12 11:00:00	3.828
362827111504101	A-36-05 34ACD	2009-08-21	0.577	7.6	7.6		210
362827111504101	A-36-05 34ACD	2009-08-21	0.6	7.6	7.6		210
362831111504401	A-36-05 34DBA2 UNSURV	2009-08-22	0.581	7.5	7.8		210
362831111504401	A-36-05 34DBA2 UNSURV	2009-08-22	0.6	7.5	7.8		210
362837111504201	A-36-05 34DBA1 UNSURV	2009-08-22	0.6	7.9	7.3	1	214
362837111504201	A-36-05 34DBA1 UNSURV	2009-08-22	0.608	7.9	7.3	1	214
362906112394401	B-36-03 30CCC1 <Flipoff Spring>	2017-01-08 12:00:00	6.949
362957111512600	N14 VASEY'S PARADISE, RM31.9	1981-11-20	1.8
362957111512601	A-36-05 27CCC1 [VASEYS SPRING]	2009-08-21	0.6	8.6	9.1
362957111512601	A-36-05 27CCC1 [VASEYS SPRING]	2016-05-04 11:18:00	0.492
362957111512601	A-36-05 27CCC1 [VASEYS SPRING]	2016-09-06 12:15:00	0.548
362957111512601	A-36-05 27CCC1 [VASEYS SPRING]	2017-02-21 14:00:00	0.521
363003112440901	B-36-04 21CBC1 [PINENUT MINE REGIONAL WELL]	2009-09-15	2.1	7.2	0.6		208
363003112440901	B-36-04 21CBC1 [PINENUT MINE REGIONAL WELL]	2009-09-15	2.28	7.2	0.6		208
363003112440901	B-36-04 21CBC1 [PINENUT MINE REGIONAL WELL]	2009-09-15	2.4	7.2	0.6		208
363003112440901	B-36-04 21CBC1 [PINENUT MINE REGIONAL WELL]	2012-09-25	6.2	7.2		0.2	190
363003112440901	B-36-04 21CBC1 [PINENUT MINE REGIONAL WELL]	2012-09-25	6.55	7.2		0.2	190
363003112440901	B-36-04 21CBC1 [PINENUT MINE REGIONAL WELL]	2014-09-11	8.2	7	0.4	0.2	194
363003112440901	B-36-04 21CBC1 [PINENUT MINE REGIONAL WELL]	2018-09-12	0.96	7.9	0	1.2	194
363014112325201	B-36-02 19CAA1 [27-MULE SPRING]	2016-04-22	3.6	6.9	2	0.3	339
363100111504701	A-36-05 15DBD [FENCE FAULT SPRING LEW]	2016-09-06 11:15:00	1.594
363110112314601	B-36-02 17ADB1 [UPPER COTTONWOOD SPRING]	2016-04-22	1.5	8.1		1.2	262
363115112342601	B-36-03 13BCA1 [MOUNTAIN SHEEP SPRING]	2009-09-01	8.4	7	7.3	0	298
363115112342601	B-36-03 13BCA1 [MOUNTAIN SHEEP SPRING]	2009-09-01	8.8	7	7.3	0	298
363115112342601	B-36-03 13BCA1 [MOUNTAIN SHEEP SPRING]	2009-09-01	8.83	7	7.3	0	298
363115112342601	B-36-03 13BCA1 [MOUNTAIN SHEEP SPRING]	2011-07-28	7.8	> 7.3	7.6		313
363115112342601	B-36-03 13BCA1 [MOUNTAIN SHEEP SPRING]	2011-07-28	8.59	> 7.3	7.6		313
363123111503101	A-36-05 15ACD1 [FENCE SPRING]	2009-08-20	1.44	6.8	5		439
363123111503101	A-36-05 15ACD1 [FENCE SPRING]	2009-08-20	1.5	6.8	5		439
363123111503101	A-36-05 15ACD1 [FENCE SPRING]	2016-09-06 11:45:00	1.399
363123111503101	A-36-05 15ACD1 [FENCE SPRING]	2017-02-21 12:15:00	0.724
363135112330601	B-36-02 07CCD1 [BITTER SPRING]	2015-11-14	4.1	7.4	3.1	0.4	238
363209112350801	B-36-03 11CAC1 [LOWER JUMPUP SPRING]	2009-08-28	7.16	6.9	4.1		357
363209112350801	B-36-03 11CAC1 [LOWER JUMPUP SPRING]	2009-08-28	7.7	6.9	4.1		357
363209112350801	B-36-03 11CAC1 [LOWER JUMPUP SPRING]	2009-08-28	7.9	6.9	4.1		357
363209112350801	B-36-03 11CAC1 [LOWER JUMPUP SPRING]	2011-07-28	8.4	7.4	6.7		363
363209112350801	B-36-03 11CAC1 [LOWER JUMPUP SPRING]	2011-07-28	8.82	7.4	6.7		363
363209112350801	B-36-03 11CAC1 [LOWER JUMPUP SPRING]	2017-01-05 11:30:00	6.136
363357112440801	B-37-04 33BCB1 [WILLOW 1 SPRING] <in Hack Canyon>	2009-08-26	19	7.4	6.4		102
363357112440801	B-37-04 33BCB1 [WILLOW 1 SPRING] <in Hack Canyon>	2009-08-26	19.6	7.4	6.4		102
363357112440801	B-37-04 33BCB1 [WILLOW 1 SPRING] <in Hack Canyon>	2009-08-26	20	7.4	6.4		102
363357112440801	B-37-04 33BCB1 [WILLOW 1 SPRING] <in Hack Canyon>	2011-08-03	24	7.3	8.3		107
363357112440801	B-37-04 33BCB1 [WILLOW 1 SPRING] <in Hack Canyon>	2011-08-03	28	7.3	8.3		107
363357112440801	B-37-04 33BCB1 [WILLOW 1 SPRING] <in Hack Canyon>	2012-11-08	21	7.6	9	0.2	110
363357112440801	B-37-04 33BCB1 [WILLOW 1 SPRING] <in Hack Canyon>	2012-11-08	21.2	7.6	9	0.2	110
363357112440801	B-37-04 33BCB1 [WILLOW 1 SPRING] <in Hack Canyon>	2016-03-14	20.5	7.8	10.3
363357112440801	B-37-04 33BCB1 [WILLOW 1 SPRING] <in Hack Canyon>	2016-04-06	19.5
363357112440801	B-37-04 33BCB1 [WILLOW 1 SPRING] <in Hack Canyon>	2016-07-13	19.1
363357112440801	B-37-04 33BCB1 [WILLOW 1 SPRING] <in Hack Canyon>	2016-07-19	19.2
363357112440801	B-37-04 33BCB1 [WILLOW 1 SPRING] <in Hack Canyon>	2016-12-15	19	7.4
363357112440801	B-37-04 33BCB1 [WILLOW 1 SPRING] <in Hack Canyon>	2017-04-18	21
363357112440801	B-37-04 33BCB1 [WILLOW 1 SPRING] <in Hack Canyon>	2017-06-28	20.4
363357112440801	B-37-04 33BCB1 [WILLOW 1 SPRING] <in Hack Canyon>	2017-09-26	18.6
363357112440801	B-37-04 33BCB1 [WILLOW 1 SPRING] <in Hack Canyon>	2018-08-01	20
363357112440801	B-37-04 33BCB1 [WILLOW 1 SPRING] <in Hack Canyon>	2018-11-07	24.1
363357112440801	B-37-04 33BCB1 [WILLOW 1 SPRING] <in Hack Canyon>	2019-04-08	21.8
363357112440801	B-37-04 33BCB1 [WILLOW 1 SPRING] <in Hack Canyon>	2019-04-08	22.8
363357112440801	B-37-04 33BCB1 [WILLOW 1 SPRING] <in Hack Canyon>	2019-10-30	20
363357112440801	B-37-04 33BCB1 [WILLOW 1 SPRING] <in Hack Canyon>	2019-10-30	20
363357112440801	B-37-04 33BCB1 [WILLOW 1 SPRING] <in Hack Canyon>	2020-04-02	21.4818
363357112440801	B-37-04 33BCB1 [WILLOW 1 SPRING] <in Hack Canyon>	2020-04-02	21.6103
363357112440801	B-37-04 33BCB1 [WILLOW 1 SPRING] <in Hack Canyon>	2020-07-02 11:40:00	18.9695
363357112440801	B-37-04 33BCB1 [WILLOW 1 SPRING] <in Hack Canyon>	2020-10-07 09:30:00	19.2623
363450112325001	B-37-02 30ACB1 [UPPER JUMPUP SPRING]	2009-08-27	3.72	7.4	5		195
363450112325001	B-37-02 30ACB1 [UPPER JUMPUP SPRING]	2009-08-27	3.9	7.4	5		195
363450112325001	B-37-02 30ACB1 [UPPER JUMPUP SPRING]	2009-08-27	4	7.4	5		195
363450112325001	B-37-02 30ACB1 [UPPER JUMPUP SPRING]	2015-07-07	3.8	6.6	8.4	0.1	189
363521112394601	B-37-03 19CCC1 [GRAMA SPRING]	2011-08-10	17	7.2	8.2		123
363521112394601	B-37-03 19CCC1 [GRAMA SPRING]	2011-08-10	19.3	7.2	8.2		123
363521112394601	B-37-03 19CCC1 [GRAMA SPRING]	2012-11-08	16.5	7.8	8.9	0.3	126
363521112394601	B-37-03 19CCC1 [GRAMA SPRING]	2012-11-08	17	7.8	8.9	0.3	126
363607112205201	B-37-01 13DCB1 [BIG SPRINGS]	2016-05-11	0.37	7.6	8.8	0.3	229
363741112350501	B-37-03 02CDD1 [LITTLE WILLOW SPRING]	2015-11-10	1.5	7.8	8.4	0.7	227
363756112350101	B-37-03 02CAC1 [BOULDER SPRING]	2015-11-10	1.4	7.4	8.1	0.5	221
363853113004001	B-38-07 35DBD1 [CUNNINGHAM SPRING]	2015-08-11	17	7.3	5.8	0.6	241
363901112341601	B-38-03 36DCC1 [HORSE SPRING]	2015-08-25	3.7	7.5	7.3	0.8	222
363905112462501	B-38-05 36ADD <471' deep; probably Tom Lamb well>	2009-09-14	17	6.8	3.8		346
363905112462501	B-38-05 36ADD <471' deep; probably Tom Lamb well>	2009-09-14	19.8	6.8	3.8		346
363905112462501	B-38-05 36ADD <471' deep; probably Tom Lamb well>	2009-09-14	21.1	6.8	3.8		346
363907111471701	A-38-06 31ACA1 [RIDER SPRING]	2009-08-25	4.5	8.3	7.7	0	71
363907111471701	A-38-06 31ACA1 [RIDER SPRING]	2009-08-25	4.7	8.3	7.7	0	71
363922112334501	B-38-03 36ABB1 [SLIDE SPRING]	2009-08-27	2.28	7.3	8.6		232
363922112334501	B-38-03 36ABB1 [SLIDE SPRING]	2009-08-27	2.8	7.3	8.6		232
363922112334501	B-38-03 36ABB1 [SLIDE SPRING]	2009-08-27	2.9	7.3	8.6		232
363922112334501	B-38-03 36ABB1 [SLIDE SPRING]	2011-07-27	2.7	7.5	8		232
363922112334501	B-38-03 36ABB1 [SLIDE SPRING]	2011-07-27	2.82	7.5	8		232
363922112334501	B-38-03 36ABB1 [SLIDE SPRING]	2015-08-25	2.8	7.8	6.4	0.2	221
364038112201001	A-39-01 19CAB1 [OAK SPRING]	2015-11-10	1.7	7.5	3.5	0.3	220
364101112340601	B-38-03 24BBC1 [ROCK SPRING]	2009-09-02	14	7.9	7.7	1	154
364101112340601	B-38-03 24BBC1 [ROCK SPRING]	2009-09-02	14.3	7.9	7.7	1	154
364101112340601	B-38-03 24BBC1 [ROCK SPRING]	2009-09-02	16	7.9	7.7	1	154
364101112340601	B-38-03 24BBC1 [ROCK SPRING]	2011-08-03	16	7.2	7.5		141
364101112340601	B-38-03 24BBC1 [ROCK SPRING]	2011-08-03	16	7.2	7.5		141
364143112184501	A-38-01 17ACA1 [WARM SPRING]	2015-08-26	0.86	7	8.5	0.4	183
364210112310501	B-38-02 08ABC1 [WILLOW SPRING 2]	2012-03-15	14	8.2	8.9		171
364210112310501	B-38-02 08ABC1 [WILLOW SPRING 2]	2012-03-15	15	8.2	8.9		171
364210112310501	B-38-02 08ABC1 [WILLOW SPRING 2]	2012-11-07	18	8	8.8	1	244
364210112310501	B-38-02 08ABC1 [WILLOW SPRING 2]	2012-11-07	18.6	8	8.8	1	244
364242112274701	B-38-02 12BBD1 [TABLE ROCK SPRING]	2015-08-27	6.6	7.8	7.7	0.5	160
364259112303201	B-38-02 04DCD1 [WILDBAND SPRING]	2012-11-06	8.7	8.3	9.4	0.9	150
364259112303201	B-38-02 04DCD1 [WILDBAND SPRING]	2012-11-06	9.54	8.3	9.4	0.9	150
364322112380301	B-38-03 05ACD	2012-11-08	3.2	7.4	0.3	0.6	337
364322112380301	B-38-03 05ACD	2012-11-08	3.42	7.4	0.3	0.6	337
364327112303101	B-38-02 04ACA1 [PIGEON SPRING]	2012-03-15	92	7	0.3		297
364327112303101	B-38-02 04ACA1 [PIGEON SPRING]	2012-03-15	104	7	0.3		297
364327112303101	B-38-02 04ACA1 [PIGEON SPRING]	2012-11-07	74	7.2	6.2	0.3	292
364327112303101	B-38-02 04ACA1 [PIGEON SPRING]	2012-11-07	78.7	7.2	6.2	0.3	292
364327112303101	B-38-02 04ACA1 [PIGEON SPRING]	2014-09-10	73	6.9	4.7	0.2	294
364327112303101	B-38-02 04ACA1 [PIGEON SPRING]	2016-06-30	72	7	6
364327112303101	B-38-02 04ACA1 [PIGEON SPRING]	2016-06-30	75	7	6
364327112303101	B-38-02 04ACA1 [PIGEON SPRING]	2016-08-16	70	7	5.3
364327112303101	B-38-02 04ACA1 [PIGEON SPRING]	2016-08-16	76	7	5.3
364327112303101	B-38-02 04ACA1 [PIGEON SPRING]	2016-12-14	67	6.9	6.5
364327112303101	B-38-02 04ACA1 [PIGEON SPRING]	2017-02-07	56	7.2	8.2
364327112303101	B-38-02 04ACA1 [PIGEON SPRING]	2017-04-18	67	7.1	5.5
364327112303101	B-38-02 04ACA1 [PIGEON SPRING]	2017-08-02	71	7	6.4
364327112303101	B-38-02 04ACA1 [PIGEON SPRING]	2017-09-26	75.2
364327112303101	B-38-02 04ACA1 [PIGEON SPRING]	2017-12-04	71	7.1	5.2
364327112303101	B-38-02 04ACA1 [PIGEON SPRING]	2018-02-20	73	7.1	6.4
364327112303101	B-38-02 04ACA1 [PIGEON SPRING]	2018-02-21	82.9
364327112303101	B-38-02 04ACA1 [PIGEON SPRING]	2018-04-09	79	6.9	6.4
364327112303101	B-38-02 04ACA1 [PIGEON SPRING]	2018-06-04	78	6.9	6.7
364327112303101	B-38-02 04ACA1 [PIGEON SPRING]	2018-08-28	60	6.9	4.8
364327112303101	B-38-02 04ACA1 [PIGEON SPRING]	2018-11-20	71	7	6
364327112303101	B-38-02 04ACA1 [PIGEON SPRING]	2019-04-10	66	6.9	6.1
364327112303101	B-38-02 04ACA1 [PIGEON SPRING]	2019-06-19	74	7.5	4.9
364327112303101	B-38-02 04ACA1 [PIGEON SPRING]	2019-09-04	88	6.9	3.9
364327112303101	B-38-02 04ACA1 [PIGEON SPRING]	2020-04-07	64.6529	6.9	6.4
364327112303101	B-38-02 04ACA1 [PIGEON SPRING]	2020-10-06 15:30:00	87.9635	7.2	1.3
364344113441701	B-38-13 06BAD1 [IDE VALLEY SPRING]	2010-06-02	54	8.2	7.8		225
364344113441701	B-38-13 06BAD1 [IDE VALLEY SPRING]	2010-06-02	62.5	8.2	7.8		225
364352112563301	B-38-06 04ABB1 [YELLOWSTONE SPRING]	2011-08-03	3.1	6.9	4.7		86
364352112563301	B-38-06 04ABB1 [YELLOWSTONE SPRING]	2011-08-03	3.1	6.9	4.7		86
364352112563301	B-38-06 04ABB1 [YELLOWSTONE SPRING]	2012-11-07	1.5	7.2	7.5	0.1	80.7
364352112563301	B-38-06 04ABB1 [YELLOWSTONE SPRING]	2012-11-07	1.71	7.2	7.5	0.1	80.7
364550112401201	B-39-04 24DBD	2009-09-16	2.77	6.6	0.6		355
364550112401201	B-39-04 24DBD	2009-09-16	3	6.6	0.6		355
364550112401201	B-39-04 24DBD	2009-09-16	3.2	6.6	0.6		355
364606112371201	B-39-03 21BDD1 [CLEAR WATER SPRING]	2009-08-28	1.1	7.5	0.2	0	273
364606112371201	B-39-03 21BDD1 [CLEAR WATER SPRING]	2009-08-28	1.2	7.5	0.2	0	273
364606112371201	B-39-03 21BDD1 [CLEAR WATER SPRING]	2009-08-28	1.28	7.5	0.2	0	273
364631112511001	B-39-05 17DCB1 [MOONSHINE SPRING]	2011-08-03	3.23	7.1	0.1		164
364631112511001	B-39-05 17DCB1 [MOONSHINE SPRING]	2011-08-03	3.3	7.1	0.1		164
365149112442202	B-40-04 17DDB2	2010-06-03	6.2	7.7	8.2		250
365149112442202	B-40-04 17DDB2	2010-06-03	6.28	7.7	8.2		250
365149112442203	B-40-04 17DDB3	2011-02-08	6.64	7	5.9		219
365236112442501	B-40-04 17ACC [PISP NPS Monitoring Well]	2011-02-09	6.39		6.2		225
365308112472301	B-40-05 12BCB1 [WOOLEY SPRING]	2011-08-02	21	8.8	6.9	27.4	158
365308112472301	B-40-05 12BCB1 [WOOLEY SPRING]	2011-08-02	24.4	8.8	6.9	27.4	158
365324112445501	B-40-04 08BAB1	2011-02-08	7.64	7.4	5.7		220
365325112445201	B-40-04 05CDD1	2011-02-08	11.3	7.4	5.3		244
365325112445202	B-40-04 05CDD2	2011-02-08	12.3	7.3	4.8		251
365438112453501	B-41-04 31ADC	2011-02-09	0.257	7.7	8.1		101
365602112460201	B-41-04 19CDC UNSURV [PVC Well]	2011-02-08	2.56	7.7	7.1		280
365928112175201	A-42-01 31DDD [JOHNSON SPRING]	2010-06-03	97	3.8	7.8
365928112175201	A-42-01 31DDD [JOHNSON SPRING]	2010-06-03	100	3.8	7.8
365928112175201	A-42-01 31DDD [JOHNSON SPRING]	2011-08-04	67	3.7	6.5
365928112175201	A-42-01 31DDD [JOHNSON SPRING]	2011-08-04	74.8	3.7	6.5
370034113290801	(C-43-15)25cdd- 1	2006-08-14	6.11	7.2
370034113290801	(C-43-15)25cdd- 1	2010-07-19	6.12	7.5
370050112274501	(C-44- 5) 6cbb- 1	2005-08-23	1.38	7.1
370050112274501	(C-44- 5) 6cbb- 1	2006-08-15	1.25	7.2
370050112274501	(C-44- 5) 6cbb- 1	2009-08-03	1.11	7.1
370050112274501	(C-44- 5) 6cbb- 1	2010-07-19	1.11	6.9
370050112274501	(C-44- 5) 6cbb- 1	2012-07-31	0.533	7
370050112274501	(C-44- 5) 6cbb- 1	2015-08-10	1.37	7
370050112274501	(C-44- 5) 6cbb- 1	2018-08-07	4.28	8
370218113322101	(C-43-15)16dcc- 2	2013-07-18	4.66	7.2
370218113322101	(C-43-15)16dcc- 2	2016-06-27	4.23	7.2
370220112221201	(C-43- 5)25cbd- 1	2013-07-16	12.2	7.3
370220112221201	(C-43- 5)25cbd- 1	2016-06-28	11.4	7.2
370407112214401	(C-43- 5)13ddb- 1	2019-08-07	9.09	7.7
370608112230001	(C-43- 5) 2bdd- 1	2008-08-06	3.41	7.1
370608112230001	(C-43- 5) 2bdd- 1	2011-08-15	3.43	7.1
370608112230001	(C-43- 5) 2bdd- 1	2014-07-22	4.02	7.3
370608112230001	(C-43- 5) 2bdd- 1	2016-06-28	3.43	7
370608112230001	(C-43- 5) 2bdd- 1	2019-08-07	4.34	6.8
370842112340701	(C-42- 6)19bdc- 3	2017-08-09	1.21	7.3	6.4		179
370843112340602	(C-42- 6)19bdc- 2	2005-08-23	0.429	8
370843112340602	(C-42- 6)19bdc- 2	2007-08-07	0.41	8
370843112340602	(C-42- 6)19bdc- 2	2009-08-03	0.435	8.1
370843112340602	(C-42- 6)19bdc- 2	2011-08-15	0.44	8
370843112340602	(C-42- 6)19bdc- 2	2014-07-22	0.434	7.2
370843112340602	(C-42- 6)19bdc- 2	2017-08-08	0.477	7.9
371027112230201	(C- 42- 5) 11bdd	2013-07-16	1.1	7.6
371740112210601	R(C-40- 4)31bad- 1	2006-08-15	8.75	7.1
371740112210601	R(C-40- 4)31bad- 1	2007-08-07	8.71	7.3
371740112210601	R(C-40- 4)31bad- 1	2008-08-06	8.14	7.1
371740112210601	R(C-40- 4)31bad- 1	2010-07-19	9.3	7.2
371740112210601	R(C-40- 4)31bad- 1	2012-07-31	5.26	7.1
371740112210601	R(C-40- 4)31bad- 1	2015-08-10	12.2	7.1
371740112210601	R(C-40- 4)31bad- 1	2018-08-07	9.66	7.8
1. Some dates with mutiple samples were part of a laboratory evaluation program in which environmental samples were sent to different labs for analysis.
